# Supplementary material for: 2,4-Dichloro-N-(2-methyl­phen­yl)benzene­sulfonamide
Source: Acta Crystallogr Sect E Struct Rep Online. 2010 Sep 11;66(Pt 10):o2542. doi: 10.1107/S1600536810035166 (PMC2983146; doi:10.1107/S1600536810035166)
Supplement: Supplementary file 2 [file e-66-o2542-Isup2.hkl]

# 
# h,k,l, Fc-squared, Fo-squared, sigma(Fo-squared) and status flag 
# 
data_I
_shelx_title ' S97 P21/C' 
_shelx_refln_list_code          4 
_shelx_F_calc_maximum      237.84 
_exptl_crystal_F_000       648.00 
_reflns_d_resolution_high  0.8378 
 
loop_ 
 _symmetry_equiv_pos_as_xyz 
 'x, y, z' 
 '-x, y+1/2, -z+1/2' 
 '-x, -y, -z' 
 'x, -y-1/2, z-1/2' 
 
_cell_length_a     8.1060 
_cell_length_b    14.8540 
_cell_length_c    11.7720 
_cell_angle_alpha  90.000 
_cell_angle_beta   97.340 
_cell_angle_gamma  90.000 
 
_shelx_F_squared_multiplier     1.000 
 
loop_ 
 _refln_index_h 
 _refln_index_k 
 _refln_index_l 
 _refln_F_squared_calc 
 _refln_F_squared_meas 
 _refln_F_squared_sigma 
 _refln_observed_status 
   1   0   0     8644.58     7531.54     28.26 o 
   2   0   0     1237.50     1051.46      8.58 o 
   3   0   0     6198.31     5601.57     28.63 o 
   4   0   0      130.50      133.78      4.15 o 
   5   0   0      222.69      206.78      5.83 o 
   6   0   0        0.28        2.82      3.88 o 
   7   0   0      202.76      189.25      5.74 o 
   8   0   0      660.25      686.27     13.45 o 
   9   0   0        9.70        6.27      1.85 o 
   1   1   0     1965.72     1751.90     57.77 o 
   2   1   0      462.32      434.39      3.94 o 
   3   1   0     2010.84     1800.95     23.35 o 
   4   1   0      521.35      504.37      6.07 o 
   5   1   0      762.48      760.74      8.50 o 
   6   1   0     1734.09     1626.94     25.37 o 
   7   1   0      260.15      246.26      5.55 o 
   8   1   0      266.28      248.21      5.43 o 
   9   1   0        5.24        5.52      1.63 o 
   0   2   0      435.30      431.31      4.40 o 
   1   2   0     7062.73     7483.75    117.85 o 
   2   2   0      596.86      548.08     14.11 o 
   3   2   0     5089.28     4904.88    147.23 o 
   4   2   0      489.22      511.58     10.48 o 
   5   2   0     1362.12     1302.55     37.47 o 
   6   2   0     1469.31     1413.41     64.32 o 
   7   2   0      422.03      458.08     36.72 o 
   8   2   0       38.99       36.14      2.34 o 
   9   2   0       16.43       13.70      1.34 o 
   1   3   0      747.66      749.37     41.41 o 
   2   3   0    11223.90    11469.94    247.26 o 
   3   3   0      279.56      262.82      3.89 o 
   4   3   0       58.61       70.49      1.71 o 
   5   3   0     1668.71     1548.59     15.65 o 
   6   3   0      636.58      655.23      9.78 o 
   7   3   0       35.52       32.64      2.21 o 
   8   3   0      224.35      220.27      4.55 o 
   9   3   0      103.94      102.00      4.46 o 
   0   4   0      928.00      913.87     23.81 o 
   1   4   0     9178.02     9524.83     67.15 o 
   2   4   0      513.78      470.16      4.45 o 
   3   4   0        0.59        0.32      1.61 o 
   4   4   0      727.92      665.90      9.12 o 
   5   4   0       18.40       22.90      6.79 o 
   6   4   0      281.30      267.21     15.24 o 
   7   4   0      166.67      168.79      4.86 o 
   8   4   0      219.10      213.17      5.78 o 
   9   4   0      107.53      113.81      3.88 o 
   1   5   0     5942.37     5833.99     73.53 o 
   2   5   0       20.51       16.31      1.01 o 
   3   5   0      108.73      105.44     14.08 o 
   4   5   0     1388.56     1313.92     49.16 o 
   5   5   0        6.83       11.25      1.44 o 
   6   5   0      130.74      121.23      2.80 o 
   7   5   0      409.91      404.46      7.55 o 
   8   5   0       22.12       22.89      2.16 o 
   9   5   0        1.96        0.90      2.38 o 
   0   6   0      618.37      648.20     27.73 o 
   1   6   0        0.17        1.31      1.00 o 
   2   6   0       19.36       17.21      1.08 o 
   3   6   0     1053.15     1107.87      8.88 o 
   4   6   0       18.11       13.24      2.38 o 
   5   6   0        0.22        3.70      4.01 o 
   6   6   0        5.39        6.62      1.94 o 
   7   6   0      143.83      141.54      6.80 o 
   8   6   0        4.52        3.37      1.63 o 
   9   6   0        2.54        2.19      1.24 o 
   1   7   0      416.80      433.79      8.93 o 
   2   7   0       48.45       50.32      1.49 o 
   3   7   0      339.99      388.30      5.62 o 
   4   7   0     1953.17     1911.80     60.11 o 
   5   7   0       21.30       19.08      1.63 o 
   6   7   0       86.92       88.85      2.65 o 
   7   7   0      457.20      455.21     12.02 o 
   8   7   0        9.00        7.89      1.46 o 
   0   8   0      306.08      370.41     15.16 o 
   1   8   0     5434.16     5340.97    113.95 o 
   2   8   0     1040.94     1031.65     27.80 o 
   3   8   0      128.54      147.48      3.12 o 
   4   8   0      819.53      816.53     37.76 o 
   5   8   0        3.58        4.01      2.82 o 
   6   8   0      331.46      321.05     11.62 o 
   7   8   0       58.26       66.62      2.34 o 
   8   8   0        1.75       -1.92      1.92 o 
   1   9   0      330.76      341.36      5.74 o 
   2   9   0      381.91      379.29      6.03 o 
   3   9   0        0.69       -0.62      2.16 o 
   4   9   0      162.61      147.69      5.30 o 
   5   9   0       12.70       12.04      1.72 o 
   6   9   0      331.39      318.01      6.68 o 
   7   9   0      152.71      142.07      8.65 o 
   8   9   0       17.68       16.12      1.28 o 
   0  10   0       46.73       56.64      2.34 o 
   1  10   0      216.63      218.92      7.11 o 
   2  10   0     1483.43     1506.61     36.36 o 
   3  10   0       45.39       54.18      6.31 o 
   4  10   0       91.27       90.52      2.56 o 
   5  10   0      160.93      171.23      5.87 o 
   6  10   0      627.93      702.28     26.49 o 
   7  10   0       13.63       10.51      1.39 o 
   1  11   0      545.37      529.63      7.87 o 
   2  11   0      332.90      317.35      7.29 o 
   3  11   0     1167.79     1182.31     21.28 o 
   4  11   0      419.60      426.41     12.02 o 
   5  11   0      181.37      187.63      4.09 o 
   6  11   0      158.13      167.30      3.45 o 
   7  11   0      118.40      120.41      5.30 o 
   0  12   0      402.43      372.61      8.62 o 
   1  12   0       13.91       16.33      1.65 o 
   2  12   0      236.95      233.84      5.12 o 
   3  12   0      641.65      657.52     11.06 o 
   4  12   0       32.74       34.27      3.13 o 
   5  12   0        1.15       -1.83      2.37 o 
   6  12   0        8.71        6.56      3.18 o 
   7  12   0        5.36        5.46      1.12 o 
   1  13   0       10.57       13.63      1.67 o 
   2  13   0       37.05       34.84      2.91 o 
   3  13   0      225.86      240.73      5.34 o 
   4  13   0      378.59      396.50     13.83 o 
   5  13   0      152.70      152.57      3.24 o 
   6  13   0        3.40        5.43      3.00 o 
   0  14   0        0.78        2.36      1.72 o 
   1  14   0      123.05      104.42      8.43 o 
   2  14   0      152.02      148.79      3.18 o 
   3  14   0        7.99        4.86      1.73 o 
   4  14   0       17.02       14.66      1.59 o 
   5  14   0        0.09        0.79      1.52 o 
   1  15   0       26.22       26.58      1.84 o 
   2  15   0      346.13      359.30      7.25 o 
   3  15   0        6.51        8.40      4.19 o 
   4  15   0      142.53      125.89      2.77 o 
   5  15   0      122.03      132.28      2.81 o 
   0  16   0      165.67      172.90      3.62 o 
   1  16   0        0.07        1.18      2.18 o 
   2  16   0       67.16       74.60      4.59 o 
   3  16   0      278.19      281.88      5.24 o 
   4  16   0       28.68       28.91      2.03 o 
   1  17   0        0.11        1.29      2.29 o 
   2  17   0       50.18       40.59      1.53 o 
  -9   1   1       47.92       43.62      1.62 o 
  -8   1   1      484.36      491.35      8.09 o 
  -7   1   1       79.03       76.65      4.10 o 
  -6   1   1       87.62       86.61      3.84 o 
  -5   1   1     1214.33     1050.72     42.64 o 
  -4   1   1      950.00      815.66     83.29 o 
  -3   1   1     1352.02      889.44    247.90 o 
  -2   1   1      579.37      409.34    144.79 o 
  -1   1   1       10.50        8.51      2.78 o 
   0   1   1     5534.80     5498.56     30.31 o 
   1   1   1       65.57       60.99      1.28 o 
   2   1   1     6057.90     5968.97     98.18 o 
   3   1   1     6392.17     6194.88     34.34 o 
   4   1   1      948.55      952.25      9.27 o 
   5   1   1      674.62      686.49     11.42 o 
   6   1   1      963.62      982.90     11.21 o 
   7   1   1        0.27        2.07      1.71 o 
   8   1   1       45.66       56.03      2.15 o 
   9   1   1       20.48       21.37      1.37 o 
  -9   2   1        3.15        4.96      1.12 o 
  -8   2   1        2.80        1.07      1.94 o 
  -7   2   1        6.52        5.14      2.11 o 
  -6   2   1     1346.60     1243.77     28.88 o 
  -5   2   1     1127.86     1037.71      9.64 o 
  -4   2   1        1.47        1.96      1.25 o 
  -3   2   1     4997.67     3544.00    822.02 o 
  -2   2   1     2863.95     2277.20    314.50 o 
  -1   2   1      958.11      839.26      4.54 o 
   0   2   1     3562.61     3621.96     38.91 o 
   1   2   1      236.62      226.66      3.76 o 
   2   2   1     1068.95     1159.58     21.33 o 
   3   2   1     1859.00     1979.45     58.40 o 
   4   2   1       27.37       45.34      2.03 o 
   5   2   1     3054.93     2977.89     44.10 o 
   6   2   1      260.73      234.33     11.04 o 
   7   2   1       67.18       68.06      5.43 o 
   8   2   1      802.04      821.59     36.83 o 
   9   2   1       78.63       75.64      2.91 o 
  -9   3   1       86.44       77.70      2.65 o 
  -8   3   1        2.07        3.06      2.57 o 
  -7   3   1       48.01       49.19      5.91 o 
  -6   3   1     1248.92     1179.27     11.87 o 
  -5   3   1      729.48      580.03    122.97 o 
  -4   3   1        2.68        7.15      4.19 o 
  -3   3   1      878.69      785.80    115.84 o 
  -2   3   1        1.10        1.55      2.69 o 
  -1   3   1     1552.88     1584.04     53.17 o 
   0   3   1     3096.70     3001.57     54.04 o 
   1   3   1     1614.07     1562.23     66.62 o 
   2   3   1     2368.93     2245.56     64.74 o 
   3   3   1     1741.33     1891.82     48.42 o 
   4   3   1       88.77       94.82      2.56 o 
   5   3   1      263.81      238.23     11.75 o 
   6   3   1      173.02      160.06     12.72 o 
   7   3   1      595.10      592.11     22.55 o 
   8   3   1       51.03       55.53      2.17 o 
   9   3   1       12.98       14.05      1.81 o 
  -9   4   1       38.49       43.63      2.21 o 
  -8   4   1        7.96       12.65      2.25 o 
  -7   4   1      357.78      362.69      8.09 o 
  -6   4   1       16.78       12.87      2.38 o 
  -5   4   1      276.92      227.55     34.68 o 
  -4   4   1      214.77      241.09     26.54 o 
  -3   4   1      834.67      829.80     46.07 o 
  -2   4   1     3787.35     3710.29     39.60 o 
  -1   4   1     6921.69     7108.36    150.49 o 
   0   4   1     3153.35     3443.99     45.99 o 
   1   4   1      124.57      144.90      2.56 o 
   2   4   1     2561.14     2502.91     73.72 o 
   3   4   1     3058.60     3128.67     42.64 o 
   4   4   1       91.23      102.35     15.14 o 
   5   4   1      353.14      369.69     23.99 o 
   6   4   1      145.19      148.24      8.96 o 
   7   4   1        8.55       11.74      1.92 o 
   8   4   1       53.05       62.78      7.90 o 
   9   4   1       77.04       81.14      1.92 o 
  -9   5   1        6.10        5.57      1.21 o 
  -8   5   1      103.02       97.02      9.36 o 
  -7   5   1      113.24      105.54      7.24 o 
  -6   5   1       45.96       47.51      7.15 o 
  -5   5   1     1195.14     1030.35    134.37 o 
  -4   5   1      387.55      386.72     29.44 o 
  -3   5   1      544.29      556.13      7.66 o 
  -2   5   1      461.75      445.50     11.28 o 
  -1   5   1     1570.87     1482.51     39.44 o 
   0   5   1     1017.66     1003.04      6.82 o 
   1   5   1      613.78      567.62      4.95 o 
   2   5   1        4.55        6.62      2.74 o 
   3   5   1     6240.35     6457.08    179.33 o 
   4   5   1        5.38        1.54      5.74 o 
   5   5   1       17.03       25.77      5.25 o 
   6   5   1      460.62      440.05      7.72 o 
   7   5   1      116.40      117.08      2.83 o 
   8   5   1       22.89       21.50      1.67 o 
   9   5   1        8.33       12.74      2.03 o 
  -9   6   1       12.31       14.57      2.29 o 
  -8   6   1       21.59       24.54      1.52 o 
  -7   6   1      733.64      645.99     82.52 o 
  -6   6   1       34.53       32.97      6.18 o 
  -5   6   1      372.31      330.30     34.82 o 
  -4   6   1     3869.16     3871.81    253.17 o 
  -3   6   1       36.59       32.11      1.39 o 
  -2   6   1     1597.27     1501.52     44.70 o 
  -1   6   1     1516.53     1605.33     54.07 o 
   0   6   1     3521.46     3600.44     71.91 o 
   1   6   1        2.89        4.02      1.00 o 
   2   6   1      121.85      159.29      3.09 o 
   3   6   1      428.60      467.88      6.00 o 
   4   6   1     1260.90     1178.38     10.54 o 
   5   6   1       31.46       39.12      3.35 o 
   6   6   1      611.59      640.83     20.65 o 
   7   6   1      351.16      354.71      9.23 o 
   8   6   1        0.17        0.80      2.06 o 
  -8   7   1        1.21        1.31      2.17 o 
  -7   7   1       83.88       81.46      3.62 o 
  -6   7   1       59.45       47.25      5.43 o 
  -5   7   1        0.45       -1.35      3.00 o 
  -4   7   1      480.06      520.03     17.64 o 
  -3   7   1     1773.48     1830.50     17.09 o 
  -2   7   1      289.57      271.65      8.04 o 
  -1   7   1      873.88      844.15     24.38 o 
   0   7   1       22.75       23.40      5.16 o 
   1   7   1     8548.15     8713.65     85.08 o 
   2   7   1      478.27      527.96     45.86 o 
   3   7   1      448.03      501.05      6.47 o 
   4   7   1      315.39      275.37      7.78 o 
   5   7   1       27.13       29.76      1.91 o 
   6   7   1      247.51      251.28      7.20 o 
   7   7   1       50.25       51.56      2.14 o 
   8   7   1       31.01       31.87      1.90 o 
  -8   8   1       62.16       59.09      6.66 o 
  -7   8   1       60.74       46.50      3.80 o 
  -6   8   1       15.76       17.21      1.77 o 
  -5   8   1        7.35        2.09      2.74 o 
  -4   8   1      108.12      107.91      2.46 o 
  -3   8   1     1289.95     1360.27     37.28 o 
  -2   8   1       65.03       64.64      1.74 o 
  -1   8   1     1037.72     1037.38     28.52 o 
   0   8   1      731.48      745.31     11.61 o 
   1   8   1        0.46       -1.58      1.84 o 
   2   8   1      847.44      826.51      9.97 o 
   3   8   1      192.40      194.60      4.86 o 
   4   8   1       18.91       19.32      3.04 o 
   5   8   1      438.93      458.39      8.88 o 
   6   8   1       39.39       44.41      2.20 o 
   7   8   1       29.48       33.14      1.93 o 
   8   8   1        2.30       -0.61      1.74 o 
  -8   9   1        5.56        4.80      1.12 o 
  -7   9   1      162.83      163.45     10.20 o 
  -6   9   1      473.07      466.69     28.64 o 
  -5   9   1        1.85        0.47      1.74 o 
  -4   9   1      322.38      326.58      6.50 o 
  -3   9   1        1.22        2.79      1.50 o 
  -2   9   1     1140.33     1113.53     24.04 o 
  -1   9   1       33.65       24.66      1.40 o 
   0   9   1       87.10       91.23      3.43 o 
   1   9   1     1491.13     1507.49     11.86 o 
   2   9   1     1900.05     1914.76     13.72 o 
   3   9   1      214.89      214.63      4.90 o 
   4   9   1     1926.49     2021.31     20.41 o 
   5   9   1     1066.07     1115.13     16.13 o 
   6   9   1      101.76      110.93      2.68 o 
   7   9   1      192.65      192.64      6.27 o 
   8   9   1       14.28       14.74      1.68 o 
  -7  10   1       27.64       34.65      2.74 o 
  -6  10   1      209.60      204.75     12.85 o 
  -5  10   1       50.07       57.86      3.57 o 
  -4  10   1      647.17      656.77      9.25 o 
  -3  10   1     1244.23     1266.08     21.02 o 
  -2  10   1      342.75      361.18     11.13 o 
  -1  10   1     1633.98     1668.63     51.94 o 
   0  10   1        0.32       -1.39      1.39 o 
   1  10   1      103.36      117.30      2.31 o 
   2  10   1      421.89      395.35     11.80 o 
   3  10   1      234.48      248.15      7.68 o 
   4  10   1       47.84       49.92      2.82 o 
   5  10   1       22.70       22.94      1.84 o 
   6  10   1      119.43      120.17      4.28 o 
   7  10   1      138.51      138.82      3.06 o 
  -7  11   1        0.00        0.58      1.34 o 
  -6  11   1        1.09        4.72      1.94 o 
  -5  11   1       48.96       56.07      2.31 o 
  -4  11   1      308.33      345.80      7.12 o 
  -3  11   1      237.51      237.24      5.15 o 
  -2  11   1      134.59      139.03      3.71 o 
  -1  11   1       30.13       33.76      1.83 o 
   0  11   1      438.45      407.72      6.41 o 
   1  11   1       92.20       93.56      8.61 o 
   2  11   1       32.08       35.77      4.10 o 
   3  11   1      200.15      200.15     10.11 o 
   4  11   1      124.17      127.05      2.86 o 
   5  11   1       13.25       11.43      1.68 o 
   6  11   1       47.92       53.66      1.99 o 
   7  11   1        0.21        4.03      3.49 o 
  -7  12   1       30.79       26.24      1.36 o 
  -6  12   1        5.99        5.85      1.37 o 
  -5  12   1      246.17      258.20      9.67 o 
  -4  12   1      969.70     1019.59     11.96 o 
  -3  12   1       69.65       71.72      2.46 o 
  -2  12   1      194.12      189.50      4.03 o 
  -1  12   1      790.90      761.34     23.50 o 
   0  12   1       77.68       86.72      2.13 o 
   1  12   1      102.62      105.38      5.47 o 
   2  12   1      405.67      404.68      7.59 o 
   3  12   1        1.30        5.46      1.78 o 
   4  12   1       85.79       81.68      2.56 o 
   5  12   1       24.58       20.67      1.81 o 
   6  12   1       49.29       45.78      1.71 o 
  -6  13   1       26.56       29.05      1.39 o 
  -5  13   1        4.38        6.47      1.59 o 
  -4  13   1       54.69       60.26      2.34 o 
  -3  13   1       39.21       33.64      1.93 o 
  -2  13   1        9.19        9.46      4.19 o 
  -1  13   1       30.13       26.81      2.25 o 
   0  13   1       98.47      104.69      1.90 o 
   1  13   1      178.27      174.24     15.41 o 
   2  13   1      794.94      831.56     12.13 o 
   3  13   1      372.76      393.32      7.49 o 
   4  13   1      302.09      310.64     10.34 o 
   5  13   1        3.38        6.22      1.39 o 
   6  13   1        0.92        1.22      1.25 o 
  -5  14   1       34.17       36.77      1.62 o 
  -4  14   1       33.52       39.82      1.83 o 
  -3  14   1      483.32      526.66      8.50 o 
  -2  14   1       12.63       13.33      1.72 o 
  -1  14   1       37.70       30.50      1.87 o 
   0  14   1       14.99       25.61      1.30 o 
   1  14   1       44.62       48.61      2.12 o 
   2  14   1      143.21      136.39      3.18 o 
   3  14   1       58.23       51.37      2.08 o 
   4  14   1      142.19      162.48      5.47 o 
   5  14   1      264.87      265.62     10.38 o 
  -5  15   1        2.19        2.45      1.31 o 
  -4  15   1        0.55        1.00      1.87 o 
  -3  15   1       11.33       13.97      1.99 o 
  -2  15   1       17.75       21.02      1.80 o 
  -1  15   1        5.80        7.77      1.68 o 
   0  15   1      117.77      117.06      1.94 o 
   1  15   1      157.70      151.18      3.40 o 
   2  15   1       67.98       76.55      2.31 o 
   3  15   1      140.14      148.37      4.77 o 
   4  15   1       27.25       25.05      1.43 o 
  -4  16   1        2.10        1.28      1.31 o 
  -3  16   1        7.71        8.14      1.24 o 
  -2  16   1      220.24      234.10      4.50 o 
  -1  16   1        3.99        3.05      2.07 o 
   0  16   1      174.64      175.26      2.60 o 
   1  16   1       22.56       24.15      1.62 o 
   2  16   1        1.15        0.99      1.47 o 
   3  16   1       35.24       29.40      1.52 o 
  -2  17   1        3.22        2.74      1.21 o 
  -1  17   1       54.62       54.77      1.90 o 
   0  17   1      113.49      111.12      1.68 o 
   1  17   1       35.67       39.41      1.59 o 
   2  17   1       15.83       18.32      1.31 o 
  -9   0   2       88.30       77.15      2.65 o 
  -8   0   2      404.87      352.55      9.37 o 
  -7   0   2      841.72      715.16     13.10 o 
  -6   0   2     1372.95     1235.58     15.80 o 
  -5   0   2     1805.54     1508.18     15.57 o 
  -4   0   2      166.35      169.04      4.86 o 
  -3   0   2     2333.40     2001.26     14.52 o 
  -2   0   2    14194.50    12305.95    106.05 o 
  -1   0   2      254.65      237.70      3.45 o 
   0   0   2     6109.74     6322.07     33.88 o 
   1   0   2     2072.88     2011.10     11.74 o 
   2   0   2    22806.79    23602.62    169.61 o 
   3   0   2     2055.02     2089.49     16.27 o 
   4   0   2      179.68      189.71      5.21 o 
   5   0   2     2036.99     2032.00     20.75 o 
   6   0   2     1650.85     1654.73     20.96 o 
   7   0   2        1.12       -4.15      4.15 o 
   8   0   2       70.73       81.64      3.35 o 
   9   0   2      183.88      185.02      5.03 o 
  -9   1   2       19.01       20.45      1.31 o 
  -8   1   2       20.00       19.61      1.52 o 
  -7   1   2      639.27      575.41     24.19 o 
  -6   1   2      468.85      370.28     34.22 o 
  -5   1   2       17.89       21.00      5.82 o 
  -4   1   2      146.43       87.67     19.07 o 
  -3   1   2     4233.61     3098.17    784.53 o 
  -2   1   2      586.14      522.02     68.39 o 
  -1   1   2    18310.93    18782.75     86.89 o 
   0   1   2     1735.04     1697.56      5.31 o 
   1   1   2     5014.35     4878.70     34.83 o 
   2   1   2        0.66        5.17      3.40 o 
   3   1   2      778.56      857.82     13.34 o 
   4   1   2      485.73      480.27      6.35 o 
   5   1   2     1075.77     1115.36     12.77 o 
   6   1   2     1915.10     1975.60     19.07 o 
   7   1   2       39.28       45.68      2.15 o 
   8   1   2      343.47      339.23      6.65 o 
   9   1   2       19.73       22.74      1.76 o 
  -9   2   2       35.63       33.33      2.52 o 
  -8   2   2      246.33      210.93     15.37 o 
  -7   2   2       45.36       39.72      5.82 o 
  -6   2   2       44.48       37.47      3.71 o 
  -5   2   2     1015.36      635.06    261.74 o 
  -4   2   2      208.80      101.41     44.04 o 
  -3   2   2     2836.72     2148.58    519.58 o 
  -2   2   2      879.72      781.41     61.91 o 
  -1   2   2      939.55      929.47      6.11 o 
   0   2   2      181.08      174.02      1.70 o 
   1   2   2     4031.03     3929.12     79.15 o 
   2   2   2        9.65       10.68      1.03 o 
   3   2   2     1151.68     1132.38     37.72 o 
   4   2   2     1403.90     1462.84     31.28 o 
   5   2   2      299.42      313.48      5.90 o 
   6   2   2      333.02      354.46      6.96 o 
   7   2   2       34.52       36.04      2.01 o 
   8   2   2      103.40      107.11      2.58 o 
   9   2   2        6.33        7.64      1.81 o 
  -9   3   2        1.03        3.19      1.19 o 
  -8   3   2      135.92      127.94     15.89 o 
  -7   3   2        2.86        2.26      2.51 o 
  -6   3   2        9.46        8.98      3.97 o 
  -5   3   2      194.54      125.29     52.15 o 
  -4   3   2       27.58       46.69     11.83 o 
  -3   3   2     1827.81     1410.92    260.55 o 
  -2   3   2      490.20      481.47     18.42 o 
  -1   3   2     1207.79     1429.92    223.58 o 
   0   3   2    56565.53    63464.73    238.50 o 
   1   3   2     4413.79     4437.35    156.25 o 
   2   3   2       40.41       43.98      1.25 o 
   3   3   2     4146.99     4491.95    120.00 o 
   4   3   2      347.73      400.33      9.68 o 
   5   3   2        2.36        5.11      1.50 o 
   6   3   2       11.64       16.12      2.69 o 
   7   3   2        0.31       -2.42      2.48 o 
   8   3   2      222.83      226.89      4.70 o 
   9   3   2       42.37       42.18      1.56 o 
  -9   4   2        1.82        0.63      1.86 o 
  -8   4   2        7.77        4.47      3.79 o 
  -7   4   2      474.54      277.09    144.23 o 
  -6   4   2     1051.83      750.54    261.02 o 
  -5   4   2      194.97      130.71     45.48 o 
  -4   4   2       26.97       47.07     15.89 o 
  -3   4   2       10.29        4.44      2.03 o 
  -2   4   2      428.34      446.74     10.13 o 
  -1   4   2     2101.11     2235.46     66.10 o 
   0   4   2     3203.26     3180.79     37.64 o 
   1   4   2     2876.71     2885.58     53.59 o 
   2   4   2      962.95      969.58     23.88 o 
   3   4   2     1967.78     2081.66     45.17 o 
   4   4   2      173.70      154.81      3.18 o 
   5   4   2       14.12       12.96      1.59 o 
   6   4   2      238.33      243.78      9.49 o 
   7   4   2      230.35      233.25     10.95 o 
   8   4   2      181.19      178.63     10.20 o 
   9   4   2        4.16        2.53      3.88 o 
  -9   5   2      171.23      132.64     30.95 o 
  -8   5   2        0.46       -2.07      2.08 o 
  -7   5   2      351.21      209.92     81.38 o 
  -6   5   2      684.61      489.70    147.98 o 
  -5   5   2      269.46      201.96     56.54 o 
  -4   5   2      893.90      798.37    116.84 o 
  -3   5   2     1160.58     1080.20     24.46 o 
  -2   5   2       12.94       12.63      2.82 o 
  -1   5   2     1130.49      998.38     43.61 o 
   0   5   2      437.94      471.97     11.23 o 
   1   5   2      381.54      334.87     13.67 o 
   2   5   2      747.64      661.76     23.31 o 
   3   5   2      614.35      636.67     23.37 o 
   4   5   2      171.65      215.17      6.14 o 
   5   5   2      451.27      453.13     12.51 o 
   6   5   2      322.24      347.33     12.41 o 
   7   5   2       41.45       38.82      2.12 o 
   8   5   2        9.65        7.75      1.38 o 
  -9   6   2        0.03       -0.41      1.56 o 
  -8   6   2      202.63      145.47     46.01 o 
  -7   6   2      101.01       78.90     16.73 o 
  -6   6   2      103.25       85.09     14.92 o 
  -5   6   2      524.62      502.78     59.60 o 
  -4   6   2       43.63       43.28      1.70 o 
  -3   6   2       15.74       14.08      2.12 o 
  -2   6   2      337.72      344.18     18.74 o 
  -1   6   2        0.77        0.29      1.03 o 
   0   6   2     2247.00     2464.60     41.95 o 
   1   6   2       33.89       33.25      1.24 o 
   2   6   2       18.46       14.36      2.91 o 
   3   6   2       83.22       77.87      2.56 o 
   4   6   2      225.28      234.04      4.70 o 
   5   6   2       67.59       69.00      2.27 o 
   6   6   2       12.02       10.65      1.72 o 
   7   6   2       26.21       25.37      2.60 o 
   8   6   2        7.55        9.17      1.31 o 
  -8   7   2       34.23       39.16      6.05 o 
  -7   7   2        4.77       -0.13      4.50 o 
  -6   7   2       59.68       64.09      6.00 o 
  -5   7   2       18.01       19.98      1.71 o 
  -4   7   2      615.01      615.30     14.95 o 
  -3   7   2        7.20       11.74      2.56 o 
  -2   7   2     1058.71     1027.41     15.66 o 
  -1   7   2     1009.33     1023.95     44.76 o 
   0   7   2       16.86       35.88      1.89 o 
   1   7   2     1107.05     1112.00      8.75 o 
   2   7   2     2196.85     2193.69     28.68 o 
   3   7   2       40.34       40.55      2.52 o 
   4   7   2       69.91       83.62      3.35 o 
   5   7   2      152.44      148.29      3.34 o 
   6   7   2      450.82      453.38     17.94 o 
   7   7   2      106.15       98.55      4.24 o 
   8   7   2       62.82       57.08      1.68 o 
  -8   8   2        7.57        8.06      1.18 o 
  -7   8   2      250.90      224.36     28.22 o 
  -6   8   2      274.63      267.20     16.56 o 
  -5   8   2        1.95        5.18      1.90 o 
  -4   8   2      446.14      451.77      7.09 o 
  -3   8   2     2315.25     2496.65     72.74 o 
  -2   8   2     1605.63     1668.66     65.13 o 
  -1   8   2      562.26      571.90     23.23 o 
   0   8   2       38.18       34.61      0.96 o 
   1   8   2     3697.04     3582.72     54.03 o 
   2   8   2       36.42       49.91      3.62 o 
   3   8   2      647.44      610.79      7.88 o 
   4   8   2      904.25      878.73     13.82 o 
   5   8   2      732.81      745.74     29.60 o 
   6   8   2      168.61      177.12      3.84 o 
   7   8   2      272.74      276.02      5.38 o 
   8   8   2       55.51       61.32      5.16 o 
  -8   9   2       31.74       31.15      3.97 o 
  -7   9   2        2.99        4.94      2.87 o 
  -6   9   2       36.68       34.14      2.09 o 
  -5   9   2        0.36        0.53      2.62 o 
  -4   9   2      293.19      317.20      9.14 o 
  -3   9   2       27.12       24.68      1.71 o 
  -2   9   2      293.83      294.66      5.40 o 
  -1   9   2      328.15      374.39     21.61 o 
   0   9   2      364.99      342.97      4.03 o 
   1   9   2      446.70      439.08     24.31 o 
   2   9   2        1.12        1.23      2.12 o 
   3   9   2       23.63       24.97      1.81 o 
   4   9   2      137.93      151.97      9.09 o 
   5   9   2       14.80       14.19      1.68 o 
   6   9   2        3.38        3.29      1.92 o 
   7   9   2       47.64       44.03      2.12 o 
  -7  10   2      150.92      168.53      5.92 o 
  -6  10   2       36.72       41.84      4.85 o 
  -5  10   2      152.13      168.83      4.41 o 
  -4  10   2     1750.69     1847.43     15.74 o 
  -3  10   2       97.63       95.43      2.52 o 
  -2  10   2        5.36       12.35      3.35 o 
  -1  10   2       17.27       12.09      2.29 o 
   0  10   2      171.60      178.66      3.45 o 
   1  10   2      234.78      242.61      4.89 o 
   2  10   2       44.29       43.52      4.24 o 
   3  10   2      216.09      213.01      4.48 o 
   4  10   2     1331.92     1399.90     13.67 o 
   5  10   2        0.99        5.15      1.46 o 
   6  10   2        0.99        3.42      2.12 o 
   7  10   2      393.06      389.23     25.41 o 
  -7  11   2       12.67       16.49      1.34 o 
  -6  11   2      123.77      118.77      4.06 o 
  -5  11   2       10.90       15.60      4.02 o 
  -4  11   2      428.17      466.36     11.67 o 
  -3  11   2       40.80       43.57      2.03 o 
  -2  11   2      286.71      292.88      5.81 o 
  -1  11   2     1787.58     1734.43     60.93 o 
   0  11   2       27.12       29.81      1.19 o 
   1  11   2      411.72      376.00      9.55 o 
   2  11   2      583.85      565.90     24.28 o 
   3  11   2       68.46       78.47      4.59 o 
   4  11   2      194.66      195.70      6.98 o 
   5  11   2        2.92       -0.08      3.00 o 
   6  11   2      109.44      101.31      2.28 o 
   7  11   2      137.43      142.77      5.08 o 
  -7  12   2        2.26       -0.44      2.74 o 
  -6  12   2       33.35       30.38      1.65 o 
  -5  12   2       11.90       14.96      1.65 o 
  -4  12   2      219.78      214.26      8.92 o 
  -3  12   2        4.19        6.23      1.52 o 
  -2  12   2      207.37      221.80      4.76 o 
  -1  12   2      253.26      248.57      5.25 o 
   0  12   2      465.97      453.02      6.56 o 
   1  12   2      153.07      145.27      3.09 o 
   2  12   2      635.99      654.93     21.27 o 
   3  12   2        2.24        0.73      2.07 o 
   4  12   2       73.29       64.57      2.31 o 
   5  12   2      145.12      147.34      4.41 o 
   6  12   2       43.68       42.20      1.65 o 
  -6  13   2      262.33      293.26      5.24 o 
  -5  13   2        1.36        2.51      1.76 o 
  -4  13   2        3.71        6.28      2.56 o 
  -3  13   2      260.41      260.95      5.53 o 
  -2  13   2       16.73       45.03     22.06 o 
  -1  13   2      114.96      108.45      2.77 o 
   0  13   2       44.16       46.67      1.50 o 
   1  13   2        0.37       -0.67      2.73 o 
   2  13   2      226.43      214.18      8.39 o 
   3  13   2      184.48      215.71      6.84 o 
   4  13   2        4.12        5.79      1.49 o 
   5  13   2      158.61      158.56      7.64 o 
   6  13   2       39.74       38.48      1.50 o 
  -5  14   2       59.33       58.36      1.77 o 
  -4  14   2        5.39        3.48      1.72 o 
  -3  14   2       95.60       94.22      2.52 o 
  -2  14   2       16.60       10.45      6.09 o 
  -1  14   2        0.55       -0.62      2.43 o 
   0  14   2       12.87        9.98      1.30 o 
   1  14   2      265.53      260.12     13.82 o 
   2  14   2      193.27      171.71      9.18 o 
   3  14   2       64.83       64.99      3.57 o 
   4  14   2      106.80      102.65      4.77 o 
   5  14   2        0.68        1.30      3.18 o 
  -5  15   2        1.38       -0.51      1.58 o 
  -4  15   2       51.70       51.40      1.72 o 
  -3  15   2      239.41      249.54      4.78 o 
  -2  15   2       67.41       58.97      2.16 o 
  -1  15   2        0.56        2.19      1.74 o 
   0  15   2      250.61      260.01      5.21 o 
   1  15   2       97.97      101.64      2.53 o 
   2  15   2       23.24       21.75      1.63 o 
   3  15   2      107.44      113.62      2.40 o 
   4  15   2       37.72       40.87      1.53 o 
  -4  16   2        9.63       11.63      1.81 o 
  -3  16   2       45.83       44.56      1.65 o 
  -2  16   2       95.43       93.35      2.87 o 
  -1  16   2       78.44       82.44      2.15 o 
   0  16   2       40.72       41.58      1.36 o 
   1  16   2       11.98       10.24      1.34 o 
   2  16   2       10.09       11.76      1.28 o 
   3  16   2       76.77       78.97      2.00 o 
  -2  17   2        5.29        5.69      1.22 o 
  -1  17   2        4.26        7.55      1.25 o 
   0  17   2        2.44        2.86      0.91 o 
   1  17   2        0.37        0.66      1.68 o 
   2  17   2        6.23        7.83      1.15 o 
  -9   1   3        6.56        2.91      1.23 o 
  -8   1   3        1.25        1.95      1.96 o 
  -7   1   3       90.85       90.07     11.70 o 
  -6   1   3       34.61       30.76      5.74 o 
  -5   1   3      908.22      681.49    119.97 o 
  -4   1   3       26.20       23.63      2.12 o 
  -3   1   3      568.65      518.79     43.83 o 
  -2   1   3     5829.79     5240.42     18.27 o 
  -1   1   3       96.47      107.83      2.56 o 
   0   1   3     1050.38     1054.29      6.48 o 
   1   1   3     3262.22     2965.54     12.02 o 
   2   1   3     1749.87     1785.99      9.82 o 
   3   1   3      167.29      169.99      4.37 o 
   4   1   3       79.95       77.04      1.90 o 
   5   1   3      852.91      905.71     10.21 o 
   6   1   3      505.13      507.27      8.53 o 
   7   1   3       20.35       20.32      1.87 o 
   8   1   3      360.75      394.61      6.87 o 
   9   1   3      205.92      209.34      3.94 o 
  -9   2   3        5.97        5.00      2.43 o 
  -8   2   3       94.21       77.30      8.92 o 
  -7   2   3      680.52      525.76     95.95 o 
  -6   2   3        2.76        3.89      5.29 o 
  -5   2   3      563.67      409.28    134.77 o 
  -4   2   3       47.04       63.14     13.72 o 
  -3   2   3      612.90      551.33     42.96 o 
  -2   2   3       18.00       13.41      0.90 o 
  -1   2   3     1183.75     1108.45     11.90 o 
   0   2   3      295.87      352.65      2.57 o 
   1   2   3      597.75      503.58      4.61 o 
   2   2   3       36.22       35.64      1.28 o 
   3   2   3     5345.73     5623.21    123.10 o 
   4   2   3      131.22      127.05      3.05 o 
   5   2   3        8.42        8.02      1.54 o 
   6   2   3     1312.44     1378.80     13.67 o 
   7   2   3       41.95       49.01      2.21 o 
   8   2   3        1.32        5.48      2.82 o 
   9   2   3        3.92        4.63      1.09 o 
  -9   3   3        0.59        2.07      1.15 o 
  -8   3   3       50.96       46.96     21.89 o 
  -7   3   3      280.20      155.75     85.77 o 
  -6   3   3       13.53       15.86      8.43 o 
  -5   3   3        2.52        4.09      1.17 o 
  -4   3   3     1201.09      861.29    270.12 o 
  -3   3   3      192.03      178.34     25.97 o 
  -2   3   3      146.15      176.81      2.99 o 
  -1   3   3     1478.78     1505.88     42.22 o 
   0   3   3     5006.10     4814.96     47.25 o 
   1   3   3     2232.97     2282.23     74.79 o 
   2   3   3     2431.42     2556.47     96.61 o 
   3   3   3      132.90      168.35      4.86 o 
   4   3   3     1923.17     1955.61     29.91 o 
   5   3   3        9.56       10.49      3.18 o 
   6   3   3       57.27       61.17      2.46 o 
   7   3   3       15.41       16.14      1.95 o 
   8   3   3       10.65        8.18      2.43 o 
  -9   4   3       12.33       10.73      8.34 o 
  -8   4   3      132.84      104.31     54.03 o 
  -7   4   3       73.16       67.90     28.24 o 
  -6   4   3       58.38       39.88     13.28 o 
  -5   4   3       94.59       78.90     25.64 o 
  -4   4   3     2873.66     2320.15    535.56 o 
  -3   4   3      677.54      570.38     19.04 o 
  -2   4   3       85.65       83.99      6.31 o 
  -1   4   3     1423.90     1409.63     26.87 o 
   0   4   3    13416.44    13852.83     99.47 o 
   1   4   3     2308.61     2238.59     83.54 o 
   2   4   3       21.58       30.26      3.53 o 
   3   4   3      345.52      301.30     10.34 o 
   4   4   3        6.58       19.88      7.94 o 
   5   4   3       21.91       27.59      2.82 o 
   6   4   3       12.22       10.78      1.76 o 
   7   4   3      112.82      116.28      5.21 o 
   8   4   3      107.78      112.70      5.25 o 
  -9   5   3       19.68       18.25      7.06 o 
  -8   5   3       62.65       51.98     19.81 o 
  -7   5   3       51.03       38.90     16.20 o 
  -6   5   3       32.51       33.62     11.47 o 
  -5   5   3      145.82      123.73     35.76 o 
  -4   5   3       56.45       69.48     10.94 o 
  -3   5   3     1206.51     1089.74      8.93 o 
  -2   5   3        1.14       -0.66      1.59 o 
  -1   5   3      685.51      666.49     21.93 o 
   0   5   3      264.40      317.80      4.62 o 
   1   5   3      302.23      306.45      6.85 o 
   2   5   3        2.45       10.18      2.16 o 
   3   5   3      575.83      563.27     18.10 o 
   4   5   3        4.83       12.33      3.35 o 
   5   5   3     1484.33     1525.57     13.56 o 
   6   5   3      231.57      240.46      5.12 o 
   7   5   3       31.78       38.03      1.95 o 
   8   5   3      238.40      245.84      4.93 o 
  -9   6   3      139.72      105.51     47.15 o 
  -8   6   3        2.85        1.48      2.87 o 
  -7   6   3        2.21        2.87      1.78 o 
  -6   6   3     1424.43     1129.90    328.14 o 
  -5   6   3      288.48      257.76     36.04 o 
  -4   6   3        1.32        1.01      1.93 o 
  -3   6   3       36.65       40.26      2.47 o 
  -2   6   3     1109.43     1219.10     48.55 o 
  -1   6   3       63.65       68.35      3.80 o 
   0   6   3       70.93       50.20      0.99 o 
   1   6   3      261.79      276.35      4.51 o 
   2   6   3     4014.16     4037.58    106.81 o 
   3   6   3      266.86      289.95      5.22 o 
   4   6   3       10.42       10.98      1.54 o 
   5   6   3     1290.55     1299.85     12.79 o 
   6   6   3      119.38      130.93      2.99 o 
   7   6   3      213.57      224.14      4.81 o 
   8   6   3        1.37        0.32      1.42 o 
  -8   7   3        9.11       12.23      1.28 o 
  -7   7   3      185.11      162.31     36.82 o 
  -6   7   3      331.23      301.11     43.87 o 
  -5   7   3       19.78       18.99      1.56 o 
  -4   7   3       51.02       44.45      2.91 o 
  -3   7   3      391.79      369.46     10.56 o 
  -2   7   3     1253.53     1298.87     57.53 o 
  -1   7   3     2702.73     3077.78    344.70 o 
   0   7   3     1980.31     2185.15     21.28 o 
   1   7   3       62.48       87.12      3.27 o 
   2   7   3     1929.79     1988.39     25.82 o 
   3   7   3      549.42      543.56      9.91 o 
   4   7   3      116.95      124.18      2.64 o 
   5   7   3        0.31       -1.49      2.69 o 
   6   7   3       15.56       16.48      1.76 o 
   7   7   3       37.98       39.10      1.83 o 
   8   7   3       77.33       74.85      3.62 o 
  -8   8   3       19.54       19.75      2.69 o 
  -7   8   3        3.35        3.29      1.47 o 
  -6   8   3      177.68      152.65     11.92 o 
  -5   8   3        1.17       -1.41      2.45 o 
  -4   8   3       18.91       18.73      1.75 o 
  -3   8   3      493.51      488.71      7.16 o 
  -2   8   3      110.56      125.12      2.65 o 
  -1   8   3      369.36      318.73      5.24 o 
   0   8   3      849.39      858.83     10.18 o 
   1   8   3       16.75       23.21      1.40 o 
   2   8   3       24.90       30.26      1.58 o 
   3   8   3       80.91       94.39      2.91 o 
   4   8   3      285.31      287.09      5.43 o 
   5   8   3        0.02        2.32      1.68 o 
   6   8   3       36.64       43.75      2.01 o 
   7   8   3       48.13       48.62      1.87 o 
   8   8   3        0.51        1.18      3.35 o 
  -8   9   3       79.04       64.60     11.30 o 
  -7   9   3       90.44       88.33      9.22 o 
  -6   9   3        7.40        7.79      1.62 o 
  -5   9   3        1.93        3.72      1.71 o 
  -4   9   3     2729.71     2849.59     47.46 o 
  -3   9   3      604.22      661.29     21.05 o 
  -2   9   3      496.34      504.36     28.74 o 
  -1   9   3     1141.41     1111.43     28.20 o 
   0   9   3      267.75      280.99      3.75 o 
   1   9   3        1.06        0.98      2.03 o 
   2   9   3       60.24       55.73      3.22 o 
   3   9   3      555.13      577.94     12.12 o 
   4   9   3      511.83      517.38     16.45 o 
   5   9   3        0.72       -0.98      2.60 o 
   6   9   3      152.25      146.97      3.09 o 
   7   9   3      550.44      530.18     29.46 o 
  -7  10   3        0.15       -1.93      1.93 o 
  -6  10   3      134.04      138.19     11.43 o 
  -5  10   3       14.48       14.90      1.72 o 
  -4  10   3       47.66       46.64      2.21 o 
  -3  10   3      515.89      524.62     27.99 o 
  -2  10   3        4.23        3.97      1.75 o 
  -1  10   3      292.46      276.90      5.81 o 
   0  10   3        9.64       13.08      1.03 o 
   1  10   3      495.16      500.72     21.27 o 
   2  10   3      887.86      900.92     10.36 o 
   3  10   3      234.10      254.85      5.21 o 
   4  10   3      337.82      342.89      6.87 o 
   5  10   3        8.91       10.26      1.76 o 
   6  10   3        5.57        9.51      1.44 o 
   7  10   3       29.69       26.79      1.53 o 
  -7  11   3       16.22       25.43      2.96 o 
  -6  11   3        0.94       -1.16      2.38 o 
  -5  11   3        0.93       -1.19      2.56 o 
  -4  11   3       27.80       29.46      5.07 o 
  -3  11   3        0.88       -0.50      3.97 o 
  -2  11   3       15.27       16.94      1.71 o 
  -1  11   3      374.38      349.60      6.72 o 
   0  11   3       51.97       58.18      1.46 o 
   1  11   3       30.61       32.27      2.03 o 
   2  11   3      782.75      796.43     10.16 o 
   3  11   3       36.68       33.55      1.92 o 
   4  11   3       58.59       58.35      2.24 o 
   5  11   3       49.91       54.75      3.57 o 
   6  11   3        8.56        7.49      1.25 o 
  -7  12   3        5.14       10.14      1.08 o 
  -6  12   3      132.24      128.32      2.78 o 
  -5  12   3      125.20      151.12      4.94 o 
  -4  12   3       79.05       71.56      2.33 o 
  -3  12   3       80.22       74.92      2.50 o 
  -2  12   3       47.11       56.68      5.16 o 
  -1  12   3      163.91      176.00      6.18 o 
   0  12   3        4.16        6.61      1.34 o 
   1  12   3      660.35      649.99      9.69 o 
   2  12   3       32.44       39.25      2.14 o 
   3  12   3       32.96       33.38      4.68 o 
   4  12   3      159.90      154.51      3.31 o 
   5  12   3      116.16      120.33      2.62 o 
   6  12   3       17.54       14.33      2.87 o 
  -6  13   3       64.79       61.46      1.78 o 
  -5  13   3       71.51       78.06      2.18 o 
  -4  13   3       30.28       38.56      2.12 o 
  -3  13   3      115.25      109.95      3.05 o 
  -2  13   3      190.82      202.96      4.37 o 
  -1  13   3        2.93        3.70      1.86 o 
   0  13   3       28.52       32.49      2.01 o 
   1  13   3       17.91       19.64      2.78 o 
   2  13   3      173.03      165.11      3.62 o 
   3  13   3        0.03        2.62      2.65 o 
   4  13   3       76.50       83.31      2.24 o 
   5  13   3       12.74       13.00      1.34 o 
  -5  14   3       57.38       70.86      3.71 o 
  -4  14   3       15.99       15.74      1.50 o 
  -3  14   3       89.68       91.26      2.37 o 
  -2  14   3        9.73        8.78      3.53 o 
  -1  14   3       15.79       19.64      3.49 o 
   0  14   3      227.11      206.50      3.13 o 
   1  14   3       72.67       78.38      2.38 o 
   2  14   3        2.79        0.92      2.33 o 
   3  14   3      167.01      161.22      3.46 o 
   4  14   3        0.02        0.49      1.87 o 
   5  14   3        0.86        1.58      1.10 o 
  -4  15   3        8.97        5.21      1.63 o 
  -3  15   3        7.19        9.49      4.46 o 
  -2  15   3       47.90       54.57      2.47 o 
  -1  15   3      286.90      277.33     12.01 o 
   0  15   3       11.48        8.23      1.06 o 
   1  15   3       13.72       16.51      1.50 o 
   2  15   3        3.75        3.44      1.27 o 
   3  15   3       66.01       67.94      3.71 o 
   4  15   3        2.87        2.78      1.31 o 
  -3  16   3       26.18       38.27      4.81 o 
  -2  16   3        0.07        0.23      1.39 o 
  -1  16   3       11.49       12.95      2.29 o 
   0  16   3       15.37       19.06      1.36 o 
   1  16   3        0.26        0.35      1.87 o 
   2  16   3       37.91       39.11      4.50 o 
   3  16   3      124.68      121.46      7.46 o 
  -2  17   3      135.70      124.41      2.81 o 
  -1  17   3       32.76       30.33      1.44 o 
   0  17   3        3.55        3.65      0.89 o 
   1  17   3       38.53       41.85      1.47 o 
  -9   0   4        8.61        5.03      1.59 o 
  -8   0   4      181.04      161.24      5.12 o 
  -7   0   4      516.15      461.72     11.14 o 
  -6   0   4      131.87      109.03      3.62 o 
  -5   0   4      245.97      191.78      5.65 o 
  -4   0   4       71.27      103.45      3.09 o 
  -3   0   4      249.33      252.64      5.74 o 
  -2   0   4      310.29      255.54      5.04 o 
  -1   0   4     7751.13     8299.13     36.56 o 
   0   0   4     6456.10     6302.96    164.33 o 
   1   0   4     3595.47     3375.46     20.08 o 
   2   0   4       57.50       74.23      2.38 o 
   3   0   4     5165.42     5725.56     33.70 o 
   4   0   4       21.11       25.33      2.29 o 
   5   0   4      330.32      328.88      9.01 o 
   6   0   4      138.94      150.71      4.77 o 
   7   0   4        0.37       -1.24      3.62 o 
   8   0   4      208.86      216.91      6.09 o 
  -9   1   4       51.56       44.80      3.18 o 
  -8   1   4       30.13       25.34      2.43 o 
  -7   1   4      153.40      127.09     12.98 o 
  -6   1   4      105.53       88.75      8.96 o 
  -5   1   4      848.07      659.06     69.35 o 
  -4   1   4      478.02      449.91     16.19 o 
  -3   1   4      714.02      641.23      6.30 o 
  -2   1   4       39.73       37.36      1.46 o 
  -1   1   4       89.46       90.03      1.97 o 
   0   1   4      205.05      253.32      2.39 o 
   1   1   4      651.72      663.26     92.71 o 
   2   1   4        8.98       11.29      1.15 o 
   3   1   4     4088.92     4130.35     46.39 o 
   4   1   4      162.01      175.53      3.63 o 
   5   1   4        0.41       -0.09      2.50 o 
   6   1   4       31.62       28.91      2.12 o 
   7   1   4       44.68       47.22      2.18 o 
   8   1   4      241.48      245.65      9.01 o 
  -9   2   4       10.75        6.86      1.06 o 
  -8   2   4        0.87        1.64      1.90 o 
  -7   2   4      623.17      495.46    111.67 o 
  -6   2   4      299.45      210.79     53.32 o 
  -5   2   4        4.57        4.90      1.22 o 
  -4   2   4     1471.09     1435.39     88.65 o 
  -3   2   4     1146.04     1040.92      8.19 o 
  -2   2   4       39.28       40.05      1.50 o 
  -1   2   4      696.42      699.16      5.73 o 
   0   2   4       28.13       39.74      1.63 o 
   1   2   4      533.60      490.71      5.14 o 
   2   2   4      383.29      446.04      5.32 o 
   3   2   4        8.96       10.78      2.38 o 
   4   2   4     1032.19     1061.58     10.82 o 
   5   2   4      530.01      576.78     10.35 o 
   6   2   4      453.27      492.42      8.50 o 
   7   2   4       83.96       88.48      3.18 o 
   8   2   4      145.11      151.16      3.12 o 
  -9   3   4        0.45        1.18      1.61 o 
  -8   3   4      264.38      149.41     74.02 o 
  -7   3   4      153.88      117.33     53.42 o 
  -6   3   4      112.33       90.83     32.84 o 
  -5   3   4     1203.84      916.47    291.33 o 
  -4   3   4      284.49      241.07     42.15 o 
  -3   3   4     1186.03     1150.88     92.53 o 
  -2   3   4     2323.28     2225.67     14.94 o 
  -1   3   4      460.60      472.95      4.90 o 
   0   3   4        7.60        5.75      0.92 o 
   1   3   4     1688.47     1761.29     56.49 o 
   2   3   4     1135.65     1107.94     23.18 o 
   3   3   4      133.32      112.06      5.74 o 
   4   3   4        1.20       -0.42      1.81 o 
   5   3   4      306.12      350.48      7.24 o 
   6   3   4      252.27      271.09      5.68 o 
   7   3   4        0.70       -0.66      3.31 o 
   8   3   4        0.01       -0.43      2.05 o 
  -9   4   4       34.93       34.83     15.75 o 
  -8   4   4        2.21       -0.74      3.26 o 
  -7   4   4      146.12       90.77     38.54 o 
  -6   4   4       60.37       50.09     16.90 o 
  -5   4   4       18.25       14.23      3.66 o 
  -4   4   4       84.03       88.21     10.50 o 
  -3   4   4      248.11      242.98      4.33 o 
  -2   4   4      358.34      399.20     13.04 o 
  -1   4   4     2448.34     2496.09     93.32 o 
   0   4   4       10.99       31.17      4.11 o 
   1   4   4      100.64       94.33      3.13 o 
   2   4   4      656.68      694.95     32.32 o 
   3   4   4      387.89      438.88     23.52 o 
   4   4   4        3.01        6.88      1.33 o 
   5   4   4      166.63      179.68      3.80 o 
   6   4   4       63.16       62.30      2.91 o 
   7   4   4        0.09        0.73      2.37 o 
   8   4   4      117.96      115.70      2.69 o 
  -9   5   4       26.80       27.42     12.88 o 
  -8   5   4       59.65       58.90     26.21 o 
  -7   5   4      284.41      171.14     85.56 o 
  -6   5   4      227.28      150.22     56.21 o 
  -5   5   4      365.56      305.33     65.31 o 
  -4   5   4       28.23       41.85      3.27 o 
  -3   5   4       22.64       16.08      2.21 o 
  -2   5   4     3308.13     3693.24    113.53 o 
  -1   5   4       80.91       88.19      1.92 o 
   0   5   4     2490.96     2514.76     14.95 o 
   1   5   4     1671.50     1654.47     74.66 o 
   2   5   4      217.55      245.72      4.53 o 
   3   5   4       42.67       44.11      1.65 o 
   4   5   4      326.02      318.17      6.15 o 
   5   5   4      189.75      172.29      4.86 o 
   6   5   4       69.55       81.75      2.65 o 
   7   5   4       81.28       86.93      2.34 o 
   8   5   4       36.86       37.01      2.12 o 
  -8   6   4        0.71       -2.03      2.21 o 
  -7   6   4       27.27       18.92     10.28 o 
  -6   6   4       90.63       89.06     20.30 o 
  -5   6   4        5.50        5.46      1.99 o 
  -4   6   4      157.02      153.23      3.28 o 
  -3   6   4       29.31       29.96      2.91 o 
  -2   6   4      144.21      137.94      5.65 o 
  -1   6   4     1973.98     2161.55     92.18 o 
   0   6   4     1101.23     1151.66     13.18 o 
   1   6   4     1185.64     1262.37     40.17 o 
   2   6   4      251.92      255.44      4.84 o 
   3   6   4      327.50      362.77     17.94 o 
   4   6   4       72.98       69.81      4.59 o 
   5   6   4       97.28       94.35      2.61 o 
   6   6   4       74.61       71.45      2.37 o 
   7   6   4       11.40        9.12      1.50 o 
   8   6   4        0.17       -0.94      2.60 o 
  -8   7   4       22.24       24.59      7.32 o 
  -7   7   4       70.43       66.08     13.99 o 
  -6   7   4      500.93      503.80     60.56 o 
  -5   7   4      128.00      132.45      6.00 o 
  -4   7   4      915.52      968.95     20.77 o 
  -3   7   4      328.49      310.47     22.67 o 
  -2   7   4        2.17       13.56      5.78 o 
  -1   7   4      359.17      422.56     13.17 o 
   0   7   4     1249.52     1339.45     17.25 o 
   1   7   4      175.49      185.18      3.50 o 
   2   7   4      193.34      176.94     13.07 o 
   3   7   4      336.34      342.34     18.69 o 
   4   7   4      603.31      602.55     13.53 o 
   5   7   4       26.96       34.45      1.90 o 
   6   7   4       35.42       45.91      2.03 o 
   7   7   4      337.08      323.30      5.90 o 
   8   7   4        9.88       13.01      1.06 o 
  -8   8   4       82.74       67.05     12.01 o 
  -7   8   4       43.39       35.57      4.19 o 
  -6   8   4      332.25      287.63     23.19 o 
  -5   8   4       57.52       60.08      2.65 o 
  -4   8   4      663.70      688.97     15.22 o 
  -3   8   4      299.47      323.28     17.27 o 
  -2   8   4       18.33       28.11      7.15 o 
  -1   8   4     1277.76     1246.36     44.42 o 
   0   8   4       32.38       37.94      2.46 o 
   1   8   4       30.84       37.45      1.59 o 
   2   8   4     1223.19     1179.33     27.19 o 
   3   8   4      114.58      132.86      6.18 o 
   4   8   4       13.36        8.20      1.84 o 
   5   8   4      208.25      212.12      4.40 o 
   6   8   4        0.39        3.16      1.52 o 
   7   8   4      193.60      192.34      3.89 o 
  -8   9   4        7.33        6.85      1.12 o 
  -7   9   4        5.59        5.52      2.91 o 
  -6   9   4       67.94       63.15      4.72 o 
  -5   9   4      174.65      195.33      4.14 o 
  -4   9   4      276.17      322.72      6.65 o 
  -3   9   4        0.82       -0.22      2.25 o 
  -2   9   4       25.12       31.26      1.61 o 
  -1   9   4        2.03        0.82      2.16 o 
   0   9   4        2.93        6.94      1.26 o 
   1   9   4      122.38      113.37      2.46 o 
   2   9   4      917.59      921.38     13.02 o 
   3   9   4      194.93      200.28      5.87 o 
   4   9   4      128.32      128.84      2.87 o 
   5   9   4       25.62       22.19      1.83 o 
   6   9   4       12.99       12.60      1.94 o 
   7   9   4       43.11       40.13      2.07 o 
  -7  10   4       21.95       30.03      4.06 o 
  -6  10   4      104.28      118.25      9.98 o 
  -5  10   4       13.87       12.38      2.25 o 
  -4  10   4        3.66       28.54      5.91 o 
  -3  10   4      185.60      190.82      4.21 o 
  -2  10   4      110.52      107.01      4.94 o 
  -1  10   4      373.27      373.55     14.45 o 
   0  10   4       44.46       44.18      1.35 o 
   1  10   4       53.79       41.17      2.02 o 
   2  10   4     1253.78     1281.98     12.57 o 
   3  10   4       81.11       80.96      2.46 o 
   4  10   4        2.85       -0.98      2.54 o 
   5  10   4      386.72      387.99     32.48 o 
   6  10   4      109.04      104.39      3.53 o 
   7  10   4        8.87        9.74      1.09 o 
  -7  11   4       10.79       11.34      1.59 o 
  -6  11   4       26.91       28.00      2.38 o 
  -5  11   4      110.83      126.57      2.91 o 
  -4  11   4      158.61      161.86      4.46 o 
  -3  11   4     1380.04     1514.97     28.35 o 
  -2  11   4        3.77       11.50      1.65 o 
  -1  11   4        5.26        6.83      1.56 o 
   0  11   4       74.34       61.56      2.18 o 
   1  11   4     1318.74     1298.44     12.92 o 
   2  11   4       88.03       84.57      4.41 o 
   3  11   4        0.49       -2.40      2.50 o 
   4  11   4      212.49      201.69     12.98 o 
   5  11   4      179.50      190.02      7.46 o 
   6  11   4      168.84      166.26     10.07 o 
  -6  12   4       14.62       13.53      1.34 o 
  -5  12   4        1.89        3.89      1.37 o 
  -4  12   4       27.01       29.21      1.81 o 
  -3  12   4        7.48        9.07      1.81 o 
  -2  12   4       84.74       96.26      2.56 o 
  -1  12   4       12.90       14.68      1.62 o 
   0  12   4      280.49      274.66      3.84 o 
   1  12   4       45.11       44.23      2.03 o 
   2  12   4        4.80        4.51      1.42 o 
   3  12   4       73.47       72.26      2.27 o 
   4  12   4       13.62       16.32      2.43 o 
   5  12   4        0.29        0.21      1.86 o 
   6  12   4       48.29       51.78      1.62 o 
  -6  13   4       33.83       35.15      1.56 o 
  -5  13   4      101.49      105.63      3.58 o 
  -4  13   4       39.99       41.21      1.78 o 
  -3  13   4       43.30       41.15      2.06 o 
  -2  13   4        6.13        6.38      3.09 o 
  -1  13   4      214.54      188.46      4.08 o 
   0  13   4       13.32       12.38      1.19 o 
   1  13   4       30.95       29.00      1.83 o 
   2  13   4       80.95       93.77      2.56 o 
   3  13   4       14.00       16.49      1.63 o 
   4  13   4      136.90      135.97      3.84 o 
   5  13   4       32.39       33.18      1.44 o 
  -5  14   4       56.10       53.34      1.74 o 
  -4  14   4        0.37       -0.31      2.91 o 
  -3  14   4       22.59       22.33      1.49 o 
  -2  14   4        0.05        2.98      1.40 o 
  -1  14   4      145.18      139.87      6.93 o 
   0  14   4        0.60        1.00      1.20 o 
   1  14   4       30.19       28.05      4.85 o 
   2  14   4       10.87       11.94      1.76 o 
   3  14   4        2.55        2.06      2.65 o 
   4  14   4       56.45       48.01      4.37 o 
  -4  15   4        4.61        4.23      1.31 o 
  -3  15   4        0.46        2.47      1.32 o 
  -2  15   4       81.98       71.63      2.16 o 
  -1  15   4        4.29        3.21      2.56 o 
   0  15   4      225.58      198.48      4.18 o 
   1  15   4      109.48       95.26      3.71 o 
   2  15   4        1.01       -1.55      1.99 o 
   3  15   4       65.93       66.63      5.30 o 
  -3  16   4       16.89       15.48      1.28 o 
  -2  16   4       59.76       68.16      1.84 o 
  -1  16   4       15.97       14.64      1.33 o 
   0  16   4      113.40      104.28      2.65 o 
   1  16   4       82.74       76.90      1.90 o 
   2  16   4        2.50        1.18      1.34 o 
  -9   1   5        4.83        2.75      0.97 o 
  -8   1   5       91.06       83.90      2.22 o 
  -7   1   5      630.02      532.34     11.01 o 
  -6   1   5       26.11       27.99      1.77 o 
  -5   1   5      121.20      121.59      2.65 o 
  -4   1   5      894.91      845.26     15.06 o 
  -3   1   5      106.24       92.94      4.68 o 
  -2   1   5       14.51       19.21      1.46 o 
  -1   1   5      888.45      919.16      7.21 o 
   0   1   5     1307.67     1193.75     13.60 o 
   1   1   5        3.90       12.66      2.07 o 
   2   1   5       74.54       76.88      1.81 o 
   3   1   5     2111.18     2079.15     21.66 o 
   4   1   5      182.56      170.39      5.70 o 
   5   1   5        3.05        2.92      2.74 o 
   6   1   5      342.72      376.47      7.40 o 
   7   1   5      186.80      191.88      4.03 o 
   8   1   5        6.70        8.72      1.68 o 
  -9   2   5      104.79       87.01     10.15 o 
  -8   2   5       39.17       32.37      4.10 o 
  -7   2   5      218.17      186.63     24.11 o 
  -6   2   5      124.37      103.15     12.89 o 
  -5   2   5      500.83      446.25     28.69 o 
  -4   2   5       78.69       96.64      4.15 o 
  -3   2   5      538.29      558.28     11.64 o 
  -2   2   5      468.36      448.85      8.76 o 
  -1   2   5     2017.37     1979.66     23.53 o 
   0   2   5      393.93      376.78      6.18 o 
   1   2   5     1886.09     1819.84     46.69 o 
   2   2   5       36.10       28.59      2.21 o 
   3   2   5      378.85      337.94      5.75 o 
   4   2   5      285.09      284.61      5.75 o 
   5   2   5      294.86      312.99      6.27 o 
   6   2   5       41.17       49.47      3.35 o 
   7   2   5        9.93       12.18      2.47 o 
   8   2   5      287.60      326.59      7.38 o 
  -9   3   5       18.78       17.99      6.27 o 
  -8   3   5        6.96        5.30      5.60 o 
  -7   3   5        9.59        4.78      1.59 o 
  -6   3   5      480.44      378.14    111.88 o 
  -5   3   5       27.52       32.17      4.02 o 
  -4   3   5      176.85      178.42      8.70 o 
  -3   3   5       59.81       58.16      4.33 o 
  -2   3   5      280.72      301.27      6.76 o 
  -1   3   5      637.45      656.76     10.80 o 
   0   3   5      752.11      828.43      9.52 o 
   1   3   5       30.32       45.90      1.54 o 
   2   3   5     2318.68     2255.79     95.43 o 
   3   3   5       10.86       15.33      1.44 o 
   4   3   5      163.00      166.62      7.55 o 
   5   3   5      459.83      467.25      8.22 o 
   6   3   5      356.16      381.31      7.56 o 
   7   3   5        0.89        3.60      1.61 o 
   8   3   5        5.03        6.51      1.21 o 
  -9   4   5        0.29       -0.25      1.49 o 
  -8   4   5       22.74       19.45      3.40 o 
  -7   4   5       13.93       10.80      2.74 o 
  -6   4   5      225.76      162.68     62.00 o 
  -5   4   5      103.16       84.68      9.75 o 
  -4   4   5       12.83       15.21      3.00 o 
  -3   4   5      630.80      612.82     17.39 o 
  -2   4   5     4781.45     4905.45    182.89 o 
  -1   4   5      515.23      518.79      5.90 o 
   0   4   5        6.30        3.90      1.42 o 
   1   4   5     1550.54     1572.99     83.70 o 
   2   4   5      767.77      795.06     43.75 o 
   3   4   5       45.43       41.15      2.29 o 
   4   4   5      121.36      139.67      2.81 o 
   5   4   5       31.07       40.87      4.37 o 
   6   4   5      625.83      623.30     10.22 o 
   7   4   5        5.40        5.46      3.00 o 
   8   4   5        5.56        6.07      1.50 o 
  -8   5   5       23.44       20.24      7.28 o 
  -7   5   5      212.62      149.19     67.03 o 
  -6   5   5       48.21       37.68     10.06 o 
  -5   5   5       24.30       31.37      6.04 o 
  -4   5   5      188.62      180.81      3.72 o 
  -3   5   5        3.95        0.82      1.80 o 
  -2   5   5        0.28        3.17      1.04 o 
  -1   5   5      730.05      682.76      7.10 o 
   0   5   5      267.33      261.59      5.85 o 
   1   5   5      280.64      265.27      8.97 o 
   2   5   5       32.23       38.11      3.66 o 
   3   5   5       71.81       80.00      4.55 o 
   4   5   5      446.64      457.55     13.61 o 
   5   5   5       34.39       34.04      2.00 o 
   6   5   5      447.30      484.71     13.30 o 
   7   5   5       31.92       30.00      1.77 o 
   8   5   5        0.34        0.09      1.19 o 
  -8   6   5      156.39      113.16     48.56 o 
  -7   6   5       66.29       65.21     17.17 o 
  -6   6   5        0.72        2.20      1.88 o 
  -5   6   5      101.55       95.67      2.87 o 
  -4   6   5     2044.26     2064.05     24.16 o 
  -3   6   5      122.18      122.45     12.27 o 
  -2   6   5       39.95       48.39      6.35 o 
  -1   6   5      925.04      926.87     49.19 o 
   0   6   5     2119.76     1953.14     26.88 o 
   1   6   5       24.83       38.22      1.46 o 
   2   6   5       49.95       49.63      1.75 o 
   3   6   5      701.42      698.79     45.14 o 
   4   6   5     1134.59     1157.97     36.48 o 
   5   6   5       19.38       15.16      1.74 o 
   6   6   5       48.09       43.97      2.12 o 
   7   6   5      223.55      231.72     12.41 o 
  -8   7   5        3.04       -0.17      3.22 o 
  -7   7   5      105.64      102.63     18.67 o 
  -6   7   5      558.39      560.07     70.57 o 
  -5   7   5      126.95      123.36     10.29 o 
  -4   7   5      663.82      695.07      9.19 o 
  -3   7   5      334.54      351.28      9.37 o 
  -2   7   5      234.38      239.85      4.92 o 
  -1   7   5      560.36      544.55     25.96 o 
   0   7   5     4007.94     4105.61     52.25 o 
   1   7   5        1.87       32.42     17.69 o 
   2   7   5      667.10      634.60     21.46 o 
   3   7   5        3.77        0.39      2.49 o 
   4   7   5      150.85      151.05      5.78 o 
   5   7   5       10.83        9.66      1.63 o 
   6   7   5       73.61       79.98      2.27 o 
   7   7   5        6.35        4.01      1.31 o 
  -8   8   5        3.00        4.75      2.91 o 
  -7   8   5       10.47       10.36      2.25 o 
  -6   8   5       41.09       45.39      4.15 o 
  -5   8   5       67.92       66.36      2.37 o 
  -4   8   5       15.18       11.91      1.52 o 
  -3   8   5      109.27      118.12     14.52 o 
  -2   8   5        3.83        6.90      1.22 o 
  -1   8   5       47.43       59.99     12.40 o 
   0   8   5        0.58        2.70      1.02 o 
   1   8   5      269.88      255.64      9.85 o 
   2   8   5      653.15      671.71     19.95 o 
   3   8   5        9.88       15.83      1.69 o 
   4   8   5        2.20        4.49      1.84 o 
   5   8   5       20.65       25.77      1.76 o 
   6   8   5      182.62      169.52     10.95 o 
   7   8   5       26.43       32.12      2.29 o 
  -7   9   5       23.73       21.45      3.75 o 
  -6   9   5      663.97      655.29     34.42 o 
  -5   9   5      156.04      168.85      3.71 o 
  -4   9   5      236.73      238.81      6.76 o 
  -3   9   5      937.44      931.68     19.71 o 
  -2   9   5        2.18        3.15      1.34 o 
  -1   9   5      252.97      276.64      6.23 o 
   0   9   5       46.80       44.95      1.77 o 
   1   9   5        0.72       -1.86      2.40 o 
   2   9   5      673.37      693.24      9.29 o 
   3   9   5       51.05       52.53      3.40 o 
   4   9   5        2.28        7.08      6.53 o 
   5   9   5      723.75      753.53     17.61 o 
   6   9   5        0.25        0.02      1.60 o 
   7   9   5       58.15       56.75      4.85 o 
  -7  10   5       41.36       47.93      4.15 o 
  -6  10   5       81.61       93.40      9.44 o 
  -5  10   5       13.57       15.96      1.62 o 
  -4  10   5       88.37      109.15      5.03 o 
  -3  10   5      253.72      260.81     17.67 o 
  -2  10   5       13.36       14.13      1.59 o 
  -1  10   5      143.84      144.69      5.47 o 
   0  10   5     1129.51     1109.58     14.01 o 
   1  10   5       23.92       24.14      1.75 o 
   2  10   5     1074.60     1081.98     17.94 o 
   3  10   5      140.89      146.06      3.15 o 
   4  10   5       71.98       70.47      2.43 o 
   5  10   5        0.13        0.56      2.35 o 
   6  10   5       87.15       82.29      4.59 o 
  -7  11   5        2.79        2.46      1.23 o 
  -6  11   5       10.84       17.84      1.47 o 
  -5  11   5        0.18        3.41      1.99 o 
  -4  11   5      147.84      149.08      3.09 o 
  -3  11   5      123.96      127.70      2.90 o 
  -2  11   5        5.87        6.43      1.58 o 
  -1  11   5      122.74      113.97      2.74 o 
   0  11   5      162.91      157.51      2.34 o 
   1  11   5       59.49       55.67      2.12 o 
   2  11   5        1.45        0.89      2.50 o 
   3  11   5        7.03        3.41      1.79 o 
   4  11   5       44.96       43.67      1.93 o 
   5  11   5       16.21       18.20      1.40 o 
   6  11   5        1.29        2.68      2.25 o 
  -6  12   5       21.12       21.39      3.40 o 
  -5  12   5      102.81       92.15      2.34 o 
  -4  12   5       72.02       67.55      2.43 o 
  -3  12   5      421.69      468.99      7.87 o 
  -2  12   5        4.04        9.63      1.72 o 
  -1  12   5      881.35      829.75     21.07 o 
   0  12   5      572.62      544.09      9.52 o 
   1  12   5      110.03      102.08      2.52 o 
   2  12   5       11.98       10.21      1.55 o 
   3  12   5        8.03       10.36      1.42 o 
   4  12   5        0.48        0.05      2.47 o 
   5  12   5       37.85       41.51      2.43 o 
  -6  13   5        7.93       11.91      1.59 o 
  -5  13   5       36.94       34.55      1.56 o 
  -4  13   5        0.47        1.87      1.31 o 
  -3  13   5        6.35        5.49      1.36 o 
  -2  13   5        0.67        3.63      1.37 o 
  -1  13   5       41.31       37.97      3.40 o 
   0  13   5       65.16       65.24      1.60 o 
   1  13   5        0.23        3.49      1.56 o 
   2  13   5       25.72       28.52      1.75 o 
   3  13   5       55.16       58.06      3.88 o 
   4  13   5       58.80       56.76      1.77 o 
   5  13   5       28.35       26.02      1.34 o 
  -5  14   5      115.70      131.38      3.09 o 
  -4  14   5        0.40        1.36      1.90 o 
  -3  14   5       28.88       38.97      1.72 o 
  -2  14   5       72.97       68.90      3.18 o 
  -1  14   5        5.19        5.09      2.47 o 
   0  14   5       37.93       40.21      1.34 o 
   1  14   5       74.02       70.82      2.15 o 
   2  14   5        3.01        0.12      1.94 o 
   3  14   5       37.61       41.24      1.56 o 
   4  14   5      113.91      109.07      4.41 o 
  -4  15   5       80.35       91.57      1.90 o 
  -3  15   5       13.35       12.46      1.22 o 
  -2  15   5        0.04       -2.05      2.05 o 
  -1  15   5       14.76       16.93      1.47 o 
   0  15   5       33.82       36.73      1.20 o 
   1  15   5       34.14       35.82      1.47 o 
   2  15   5        7.15        9.85      1.17 o 
   3  15   5        4.92        6.02      0.99 o 
  -2  16   5      228.40      202.80      4.15 o 
  -1  16   5        0.01        0.73      1.65 o 
   0  16   5        0.29        0.33      0.88 o 
   1  16   5       93.29       84.07      7.33 o 
  -9   0   6       76.07       65.41      2.38 o 
  -8   0   6      155.59      126.44      3.71 o 
  -7   0   6      125.13      106.47      3.97 o 
  -6   0   6      160.92      157.70      5.03 o 
  -5   0   6     1928.46     1924.46     21.79 o 
  -4   0   6     3327.99     3409.64     27.40 o 
  -3   0   6      133.19      122.38      3.80 o 
  -2   0   6     1840.89     1888.33     17.10 o 
  -1   0   6     5947.11     6143.55     34.14 o 
   0   0   6        8.23       15.43      1.18 o 
   1   0   6     2635.58     2735.34     21.37 o 
   2   0   6      127.80      108.87      3.27 o 
   3   0   6       20.94       16.77      2.29 o 
   4   0   6       33.76       23.12      2.74 o 
   5   0   6      102.63      133.74      4.24 o 
   6   0   6       30.83       31.77      2.74 o 
   7   0   6      228.56      235.38      6.54 o 
   8   0   6       16.28       23.65      1.85 o 
  -9   1   6        9.46        9.92      1.03 o 
  -8   1   6       11.73       10.10      1.34 o 
  -7   1   6      568.51      531.56      8.28 o 
  -6   1   6       24.06       24.44      1.99 o 
  -5   1   6        1.26        4.91      4.63 o 
  -4   1   6      145.68      137.17      3.04 o 
  -3   1   6      127.96      114.44      3.36 o 
  -2   1   6      101.83      115.04      2.49 o 
  -1   1   6      385.09      363.55      5.13 o 
   0   1   6      206.12      235.97      5.75 o 
   1   1   6      600.58      559.91     10.00 o 
   2   1   6     2081.84     2211.78     37.96 o 
   3   1   6       67.41       73.89      2.09 o 
   4   1   6      518.19      519.41     13.35 o 
   5   1   6       85.93       86.03      4.90 o 
   6   1   6       67.55       60.37      2.28 o 
   7   1   6       34.19       40.09      3.49 o 
   8   1   6       61.32       70.37      1.72 o 
  -9   2   6       37.66       44.41      2.21 o 
  -8   2   6       10.74       12.43      1.34 o 
  -7   2   6        0.55        4.85      1.68 o 
  -6   2   6       80.08       69.68      2.33 o 
  -5   2   6      723.71      696.26      9.01 o 
  -4   2   6        6.39       -0.75      2.00 o 
  -3   2   6       22.69       34.04      5.52 o 
  -2   2   6     1899.11     2086.06     61.73 o 
  -1   2   6      176.43      176.55      3.55 o 
   0   2   6       87.90       98.56      2.60 o 
   1   2   6        3.69        3.85      1.15 o 
   2   2   6     1076.54     1081.74     27.09 o 
   3   2   6      837.33      825.99      9.49 o 
   4   2   6        0.97       -1.78      2.49 o 
   5   2   6      124.23      132.13      5.61 o 
   6   2   6      180.20      200.26      4.40 o 
   7   2   6       46.51       44.90      2.34 o 
   8   2   6       19.18       16.31      2.47 o 
  -9   3   6       16.70       13.62      3.49 o 
  -8   3   6       42.05       31.61      5.74 o 
  -7   3   6      212.40      174.13     39.83 o 
  -6   3   6      109.86      103.91     17.26 o 
  -5   3   6       12.13       14.68      4.19 o 
  -4   3   6       67.31       72.98      2.65 o 
  -3   3   6        1.87       -0.07      1.44 o 
  -2   3   6     1074.48     1032.82     36.24 o 
  -1   3   6     2361.65     2486.87     50.59 o 
   0   3   6       56.98       39.19      1.92 o 
   1   3   6     2092.63     2114.21     72.29 o 
   2   3   6       10.55       13.94      1.44 o 
   3   3   6     1374.45     1495.89     32.66 o 
   4   3   6      386.11      403.65     20.46 o 
   5   3   6      145.77      140.03      3.09 o 
   6   3   6       14.65       19.29      1.84 o 
   7   3   6        0.20       -0.47      1.52 o 
  -8   4   6        5.77        5.83      2.38 o 
  -7   4   6      114.16       98.31     17.92 o 
  -6   4   6      197.76      176.62     29.58 o 
  -5   4   6       40.67       34.95      3.44 o 
  -4   4   6      206.80      221.57      4.46 o 
  -3   4   6     1038.91     1027.34     40.38 o 
  -2   4   6      186.29      166.59      3.89 o 
  -1   4   6      632.34      696.22      9.43 o 
   0   4   6      516.21      524.10     10.46 o 
   1   4   6       34.98       33.95      2.29 o 
   2   4   6       43.12       39.37      1.72 o 
   3   4   6      272.93      271.52      8.08 o 
   4   4   6      284.02      293.34      6.23 o 
   5   4   6       74.28       69.51      2.43 o 
   6   4   6       20.04       25.03      1.96 o 
   7   4   6        7.99        7.11      1.76 o 
  -8   5   6      106.10       76.95     22.60 o 
  -7   5   6       11.93        8.81      3.79 o 
  -6   5   6      261.24      224.64     22.39 o 
  -5   5   6      138.26      136.45      6.49 o 
  -4   5   6     2044.33     2130.07     64.78 o 
  -3   5   6       25.01       22.89      4.63 o 
  -2   5   6       74.73       64.80      2.65 o 
  -1   5   6      282.50      264.06      4.90 o 
   0   5   6      195.98      213.29      3.61 o 
   1   5   6       21.59       25.96      1.37 o 
   2   5   6      259.80      235.23     15.24 o 
   3   5   6      610.83      602.72     22.47 o 
   4   5   6      113.77      125.43      5.74 o 
   5   5   6      399.19      396.73      7.44 o 
   6   5   6       50.20       51.03      1.97 o 
   7   5   6      187.21      176.02      3.75 o 
  -8   6   6       16.09       14.87      4.59 o 
  -7   6   6      146.56      133.19     29.14 o 
  -6   6   6        3.31        5.13      1.44 o 
  -5   6   6      363.70      408.59      7.45 o 
  -4   6   6       80.28       72.70      2.32 o 
  -3   6   6      176.03      176.29      6.36 o 
  -2   6   6       65.01       74.36      2.47 o 
  -1   6   6       50.50       58.37      2.12 o 
   0   6   6       44.19       42.25      1.18 o 
   1   6   6        0.21        0.17      1.87 o 
   2   6   6      219.70      216.84      9.01 o 
   3   6   6      112.42      125.68      5.43 o 
   4   6   6        5.92        6.26      3.84 o 
   5   6   6       37.90       52.73      3.88 o 
   6   6   6      386.28      384.82     13.26 o 
   7   6   6        5.95        5.76      2.47 o 
  -8   7   6       22.22       31.19      7.46 o 
  -7   7   6       28.51       40.37      5.12 o 
  -6   7   6      115.89      121.67      3.13 o 
  -5   7   6        9.60       16.36      6.31 o 
  -4   7   6       21.63       17.70      1.69 o 
  -3   7   6       19.76       21.22      1.55 o 
  -2   7   6       13.93       20.67      3.71 o 
  -1   7   6     1222.40     1219.58     34.42 o 
   0   7   6      742.31      763.35     17.49 o 
   1   7   6       26.70       29.22      1.62 o 
   2   7   6     1405.16     1367.33     23.47 o 
   3   7   6       78.10       70.22      2.28 o 
   4   7   6        4.77        9.96      1.56 o 
   5   7   6      137.91      130.79      4.72 o 
   6   7   6        0.88        1.59      2.20 o 
   7   7   6       16.95       13.62      1.22 o 
  -8   8   6       22.97       20.91      4.28 o 
  -7   8   6       60.55       68.89      7.41 o 
  -6   8   6      140.68      138.95      3.53 o 
  -5   8   6      112.72      120.53      2.77 o 
  -4   8   6      208.96      194.96      4.03 o 
  -3   8   6     1400.43     1500.26     44.32 o 
  -2   8   6       28.79       26.41      2.29 o 
  -1   8   6        0.57       12.44      7.59 o 
   0   8   6     1662.27     1619.14     16.04 o 
   1   8   6      513.22      483.50     17.55 o 
   2   8   6       47.99       48.97      2.09 o 
   3   8   6      212.31      215.31      6.23 o 
   4   8   6      108.58      100.79      3.40 o 
   5   8   6      277.41      287.77      5.75 o 
   6   8   6       94.17       91.48      2.09 o 
  -7   9   6        1.37        0.51      1.84 o 
  -6   9   6       27.99       35.40      1.87 o 
  -5   9   6        1.91       -0.39      2.87 o 
  -4   9   6       48.39       48.17      4.55 o 
  -3   9   6       41.16       48.56      2.05 o 
  -2   9   6        2.68        5.36      1.33 o 
  -1   9   6        0.10       -1.40      3.66 o 
   0   9   6       87.35       92.79      1.93 o 
   1   9   6       76.64       82.39      2.56 o 
   2   9   6      332.71      330.11      6.71 o 
   3   9   6       59.28       52.12      2.12 o 
   4   9   6       13.18       14.66      1.99 o 
   5   9   6      141.76      139.40      9.01 o 
   6   9   6        2.93        4.85      1.54 o 
  -7  10   6        1.08       -0.51      1.74 o 
  -6  10   6      359.31      397.06     17.98 o 
  -5  10   6       18.32       23.80      1.74 o 
  -4  10   6      109.36      125.82      2.84 o 
  -3  10   6      511.45      512.58      9.99 o 
  -2  10   6       69.37       78.64      2.34 o 
  -1  10   6       71.62       54.75      2.12 o 
   0  10   6       20.44       21.75      1.34 o 
   1  10   6       17.86       20.39      3.27 o 
   2  10   6      122.03      116.98      7.55 o 
   3  10   6      116.80      113.12      2.65 o 
   4  10   6       94.52       96.17      2.37 o 
   5  10   6      222.30      209.13     13.03 o 
   6  10   6        5.46        5.64      1.15 o 
  -6  11   6        0.10        1.38      1.22 o 
  -5  11   6      262.14      276.64      5.80 o 
  -4  11   6       20.79       18.52      1.59 o 
  -3  11   6       12.09        9.02      1.58 o 
  -2  11   6       99.22       99.45      2.71 o 
  -1  11   6      591.69      593.23      8.94 o 
   0  11   6      141.54      133.91      2.07 o 
   1  11   6      153.39      155.22      3.06 o 
   2  11   6      403.19      372.62     14.76 o 
   3  11   6       61.96       67.77      2.12 o 
   4  11   6      177.95      166.57      8.04 o 
   5  11   6       49.76       40.30      1.59 o 
  -6  12   6       27.65       28.49      1.34 o 
  -5  12   6       14.65       17.36      2.03 o 
  -4  12   6       86.31      101.83      5.52 o 
  -3  12   6        3.14        1.54      2.43 o 
  -2  12   6       48.14       54.37      2.21 o 
  -1  12   6        1.55       -2.40      2.40 o 
   0  12   6      154.33      153.58      2.31 o 
   1  12   6      104.10       95.91      2.50 o 
   2  12   6       11.04        9.88      1.56 o 
   3  12   6        0.28        0.34      2.01 o 
   4  12   6        0.67       -1.93      1.93 o 
   5  12   6      137.57      141.67     13.91 o 
  -5  13   6       45.26       45.79      1.62 o 
  -4  13   6       63.41       65.73      1.99 o 
  -3  13   6        3.83        1.33      1.73 o 
  -2  13   6       36.13       44.30      2.02 o 
  -1  13   6       11.82       15.91      1.62 o 
   0  13   6        7.39        3.19      1.24 o 
   1  13   6       12.63       16.74      1.90 o 
   2  13   6       61.20       61.12      2.74 o 
   3  13   6       73.88       77.33      4.46 o 
   4  13   6       44.85       47.74      3.93 o 
  -4  14   6       10.90       13.30      1.28 o 
  -3  14   6      113.72      114.73      2.37 o 
  -2  14   6       83.64       73.03      2.03 o 
  -1  14   6       25.96       28.10      1.59 o 
   0  14   6        2.52        1.37      1.27 o 
   1  14   6      118.51      102.99      2.24 o 
   2  14   6       55.96       48.10      1.68 o 
   3  14   6       32.22       30.26      1.47 o 
  -3  15   6       16.14       22.23      2.78 o 
  -2  15   6      105.53       99.58      2.22 o 
  -1  15   6        3.28        5.19      2.29 o 
   0  15   6      153.64      131.01      2.42 o 
   1  15   6      129.54      130.72      6.80 o 
   2  15   6       27.21       21.08      1.32 o 
  -1  16   6       46.59       43.37      2.69 o 
   0  16   6        3.09       -0.09      1.56 o 
  -8   1   7       25.51       25.56      1.44 o 
  -7   1   7      101.61       96.88      2.60 o 
  -6   1   7      473.11      466.06      7.97 o 
  -5   1   7      303.81      322.23      6.62 o 
  -4   1   7      573.34      601.44      8.37 o 
  -3   1   7       12.05       14.06      1.76 o 
  -2   1   7     2610.44     2637.74     16.04 o 
  -1   1   7     1392.57     1398.74     11.15 o 
   0   1   7      129.65      145.79      4.40 o 
   1   1   7     2750.20     2808.90     24.88 o 
   2   1   7      214.30      221.77      4.73 o 
   3   1   7       15.87       18.44      2.34 o 
   4   1   7      174.66      193.41      4.03 o 
   5   1   7        6.26        2.59      2.07 o 
   6   1   7      115.70      119.16      2.71 o 
   7   1   7        2.51        3.75      3.79 o 
  -8   2   7       61.50       58.45      1.78 o 
  -7   2   7      746.06      746.71      9.79 o 
  -6   2   7       63.78       59.81      2.24 o 
  -5   2   7       18.92       22.49      1.77 o 
  -4   2   7      629.41      644.64     17.21 o 
  -3   2   7       13.14       18.10      3.04 o 
  -2   2   7      113.00      109.78      3.53 o 
  -1   2   7      220.11      261.22      4.93 o 
   0   2   7        5.16        6.70      0.88 o 
   1   2   7      972.78      903.74     30.40 o 
   2   2   7      219.94      220.93     12.81 o 
   3   2   7      843.30      835.20     20.19 o 
   4   2   7      850.12      856.11     20.19 o 
   5   2   7        9.80       15.22      1.78 o 
   6   2   7      222.33      245.80      4.93 o 
   7   2   7       91.54       94.56      3.18 o 
  -8   3   7       17.04       17.58      1.72 o 
  -7   3   7        0.21       -1.56      2.62 o 
  -6   3   7       51.50       47.51      2.78 o 
  -5   3   7       13.34       10.42      1.65 o 
  -4   3   7     1159.57     1221.30     38.35 o 
  -3   3   7      135.79      126.88      2.65 o 
  -2   3   7       10.84       17.23      1.33 o 
  -1   3   7       41.27       47.44      2.91 o 
   0   3   7      211.65      182.15      3.87 o 
   1   3   7      215.15      209.49     11.44 o 
   2   3   7        0.37        0.63      2.34 o 
   3   3   7      576.10      578.24     35.03 o 
   4   3   7      465.69      473.38      8.15 o 
   5   3   7        3.65        5.33      4.63 o 
   6   3   7        6.19        5.75      2.25 o 
   7   3   7      188.36      198.18      3.78 o 
  -8   4   7        0.79        3.43      1.18 o 
  -7   4   7      103.25       89.72     11.48 o 
  -6   4   7       80.69       73.54      8.21 o 
  -5   4   7      108.89      108.95      2.74 o 
  -4   4   7      916.54      967.00     15.99 o 
  -3   4   7        9.78       12.17      1.44 o 
  -2   4   7      114.64      108.90      2.37 o 
  -1   4   7      560.06      530.44     20.39 o 
   0   4   7     1447.85     1479.57     19.31 o 
   1   4   7      154.65      141.91      4.55 o 
   2   4   7      485.47      478.22     41.38 o 
   3   4   7      113.01      127.84      2.87 o 
   4   4   7       35.87       32.91      2.12 o 
   5   4   7       13.62       15.91      2.91 o 
   6   4   7       42.00       48.93      3.75 o 
   7   4   7       82.11       71.98      1.83 o 
  -8   5   7        6.64        8.61      1.09 o 
  -7   5   7       16.17       13.79      2.21 o 
  -6   5   7        1.41        1.65      4.46 o 
  -5   5   7      388.25      403.51      7.43 o 
  -4   5   7        3.14        0.28      1.75 o 
  -3   5   7      352.08      391.65     21.34 o 
  -2   5   7      184.73      199.07     11.48 o 
  -1   5   7      524.69      557.95     17.78 o 
   0   5   7      263.40      258.62      6.90 o 
   1   5   7       26.88       31.45      1.56 o 
   2   5   7      881.77      871.94     35.47 o 
   3   5   7      204.67      195.86      8.12 o 
   4   5   7       83.56       82.77      6.97 o 
   5   5   7       29.68       30.69      3.40 o 
   6   5   7      132.45      141.80      7.24 o 
   7   5   7       28.40       28.77      2.47 o 
  -8   6   7       71.81       59.29      7.28 o 
  -7   6   7        0.19        0.76      1.45 o 
  -6   6   7      531.04      538.85     31.21 o 
  -5   6   7      172.81      157.92     10.64 o 
  -4   6   7       10.57       13.29      1.57 o 
  -3   6   7      355.19      345.92     11.09 o 
  -2   6   7        9.27        8.08      1.43 o 
  -1   6   7       57.07       54.60      4.37 o 
   0   6   7       14.44       19.18      1.71 o 
   1   6   7       31.75       28.03      1.78 o 
   2   6   7     1697.13     1603.78     95.73 o 
   3   6   7      179.35      177.16      8.26 o 
   4   6   7        0.03        2.86      2.43 o 
   5   6   7      884.90      917.47     26.43 o 
   6   6   7       12.73       12.36      1.59 o 
   7   6   7        7.47        8.21      0.97 o 
  -8   7   7       68.77       62.64      5.78 o 
  -7   7   7       36.47       34.09      3.71 o 
  -6   7   7       13.72       18.79      2.29 o 
  -5   7   7       15.06       18.26      1.76 o 
  -4   7   7      178.20      189.24      3.93 o 
  -3   7   7     1013.35     1048.82     31.85 o 
  -2   7   7       69.86       72.85      2.91 o 
  -1   7   7      205.65      216.43     15.72 o 
   0   7   7      722.86      694.14     13.17 o 
   1   7   7      218.02      237.44     15.15 o 
   2   7   7      875.84      852.37     17.05 o 
   3   7   7      264.50      270.02      7.64 o 
   4   7   7       14.31       14.56      1.71 o 
   5   7   7       12.36       11.83      1.65 o 
   6   7   7       76.56       77.15      2.25 o 
  -7   8   7       36.56       33.44      2.38 o 
  -6   8   7       38.14       48.14      1.87 o 
  -5   8   7       59.33       56.96      3.66 o 
  -4   8   7        4.55        6.27      1.53 o 
  -3   8   7        8.63       12.12      1.65 o 
  -2   8   7       25.61       21.50      2.87 o 
  -1   8   7     1257.71     1243.40     19.11 o 
   0   8   7      116.97      126.97      2.16 o 
   1   8   7       66.94       68.71      2.21 o 
   2   8   7        7.66       14.12      1.62 o 
   3   8   7       35.60       35.75     10.06 o 
   4   8   7      139.84      147.74      3.28 o 
   5   8   7        0.01        0.08      2.07 o 
   6   8   7      143.49      137.11      3.49 o 
  -7   9   7       22.06       27.70      1.40 o 
  -6   9   7       42.70       42.51      2.78 o 
  -5   9   7      173.16      159.55      3.52 o 
  -4   9   7       64.41       61.81      2.24 o 
  -3   9   7      495.88      537.22      8.50 o 
  -2   9   7        3.97        4.63      2.03 o 
  -1   9   7     1105.33     1027.06     21.89 o 
   0   9   7     2316.82     2188.81     33.24 o 
   1   9   7      327.21      309.04      6.46 o 
   2   9   7       39.87       32.62      1.90 o 
   3   9   7      254.46      264.94     11.44 o 
   4   9   7       21.38       22.28      1.59 o 
   5   9   7       74.81       78.63      2.29 o 
   6   9   7       27.15       27.60      1.81 o 
  -6  10   7      138.75      156.47      9.27 o 
  -5  10   7      213.35      215.00      9.63 o 
  -4  10   7       15.41       17.37      2.07 o 
  -3  10   7       40.39       40.16      2.00 o 
  -2  10   7       71.42       69.33      2.34 o 
  -1  10   7      357.37      345.00      6.94 o 
   0  10   7      158.26      143.62      2.67 o 
   1  10   7       52.89       50.65      2.15 o 
   2  10   7      100.13       89.60      2.53 o 
   3  10   7        2.31        1.18      3.53 o 
   4  10   7      174.41      165.84      4.59 o 
   5  10   7      123.96      124.08      4.33 o 
  -6  11   7       14.15       14.45      1.31 o 
  -5  11   7      125.70      145.77      8.34 o 
  -4  11   7        4.30        2.80      3.00 o 
  -3  11   7        0.29        2.30      1.74 o 
  -2  11   7       42.23       46.56      2.02 o 
  -1  11   7       43.14       46.18      2.02 o 
   0  11   7       30.68       34.16      2.96 o 
   1  11   7      103.53       86.04      2.40 o 
   2  11   7        5.34        2.47      1.64 o 
   3  11   7      112.09      100.01      7.77 o 
   4  11   7       30.19       30.08      1.49 o 
   5  11   7       40.46       37.60      2.91 o 
  -5  12   7       92.27      114.15      6.49 o 
  -4  12   7       34.63       42.48      2.60 o 
  -3  12   7      125.36      111.79      2.47 o 
  -2  12   7       82.67       80.90      2.25 o 
  -1  12   7       19.45       28.80      1.87 o 
   0  12   7        3.70        3.22      1.50 o 
   1  12   7        3.12        5.80      4.15 o 
   2  12   7      132.61      129.88      5.08 o 
   3  12   7       34.30       40.38      2.74 o 
   4  12   7        1.40        0.23      1.31 o 
  -5  13   7       61.62       60.14      1.62 o 
  -4  13   7       44.93       55.10      1.99 o 
  -3  13   7       73.56       76.02      3.13 o 
  -2  13   7      360.82      340.49      7.91 o 
  -1  13   7       65.72       61.57      3.53 o 
   0  13   7      155.54      140.64      4.46 o 
   1  13   7      117.59       98.95      6.67 o 
   2  13   7       13.13       13.13      1.24 o 
   3  13   7       64.60       61.49      2.43 o 
  -4  14   7      179.95      172.95      3.39 o 
  -3  14   7        6.91        6.80      1.19 o 
  -2  14   7       14.78       14.67      1.34 o 
  -1  14   7       36.44       26.04      1.68 o 
   0  14   7       76.22       61.84      2.15 o 
   1  14   7      224.58      213.97     10.91 o 
   2  14   7        7.56       11.27      2.60 o 
  -2  15   7       32.34       37.22      1.43 o 
  -1  15   7        0.15        1.45      1.53 o 
   0  15   7       73.49       66.44      1.87 o 
   1  15   7        0.77        0.64      1.65 o 
  -8   0   8       40.51       28.33      1.85 o 
  -7   0   8      314.58      285.64      8.39 o 
  -6   0   8      417.51      430.08     10.87 o 
  -5   0   8        1.20        1.94      1.94 o 
  -4   0   8        0.49       -0.88      3.62 o 
  -3   0   8       20.51       20.21      2.29 o 
  -2   0   8     3032.46     2943.53     26.28 o 
  -1   0   8      357.49      393.55      9.10 o 
   0   0   8       15.20       13.40      1.46 o 
   1   0   8     3380.21     3484.70     29.54 o 
   2   0   8      441.31      422.99     10.61 o 
   3   0   8     1072.71     1112.51     17.37 o 
   4   0   8      543.86      558.86     12.65 o 
   5   0   8      274.11      260.76      7.77 o 
   6   0   8       15.01       13.77      2.12 o 
   7   0   8        8.81        7.59      1.68 o 
  -8   1   8       17.22       18.66      1.19 o 
  -7   1   8       24.83       26.35      1.72 o 
  -6   1   8        6.42        4.51      1.49 o 
  -5   1   8      287.00      301.64      5.78 o 
  -4   1   8      431.29      452.35     11.62 o 
  -3   1   8      235.30      236.10      6.27 o 
  -2   1   8      496.64      502.57      7.47 o 
  -1   1   8      588.69      624.27      8.10 o 
   0   1   8      128.56      135.09      2.01 o 
   1   1   8       29.04       22.16      1.76 o 
   2   1   8      177.15      183.66      5.39 o 
   3   1   8      301.11      281.65     12.90 o 
   4   1   8      476.93      529.63      8.72 o 
   5   1   8        2.80        3.28      1.53 o 
   6   1   8      161.41      163.45      3.65 o 
   7   1   8        9.81       13.02      1.12 o 
  -8   2   8       71.79       71.09      1.68 o 
  -7   2   8       84.49       95.18      2.40 o 
  -6   2   8        7.43        6.28      2.12 o 
  -5   2   8       36.39       38.54      2.16 o 
  -4   2   8      886.68      884.34     36.75 o 
  -3   2   8       15.56       19.83      1.59 o 
  -2   2   8        5.77       14.73      3.44 o 
  -1   2   8       21.15       24.54      1.65 o 
   0   2   8        4.40        8.51      0.97 o 
   1   2   8      194.77      170.24      4.59 o 
   2   2   8      155.34      162.27      3.50 o 
   3   2   8       93.94       92.21      2.59 o 
   4   2   8      442.69      451.74     10.17 o 
   5   2   8       53.69       50.63      2.09 o 
   6   2   8        8.82       12.55      1.44 o 
   7   2   8       93.75       97.85      2.69 o 
  -8   3   8       17.26       17.43      1.24 o 
  -7   3   8      148.83      160.60      9.89 o 
  -6   3   8        3.06        2.17      2.82 o 
  -5   3   8      595.05      608.99      9.24 o 
  -4   3   8     1997.00     2051.84     77.47 o 
  -3   3   8        5.00        6.85      3.40 o 
  -2   3   8      226.36      254.71      8.96 o 
  -1   3   8     1144.05     1152.37     21.02 o 
   0   3   8       48.27       40.11      1.27 o 
   1   3   8       61.02       66.71      2.06 o 
   2   3   8       22.23       28.25      1.99 o 
   3   3   8      137.15      152.22      3.71 o 
   4   3   8       91.80       81.93      2.55 o 
   5   3   8       80.33       90.57      2.56 o 
   6   3   8      158.27      160.62      3.52 o 
   7   3   8      176.00      161.13      3.16 o 
  -8   4   8       13.89       16.26      1.76 o 
  -7   4   8       34.38       30.61      2.07 o 
  -6   4   8       11.39       10.81      3.31 o 
  -5   4   8      190.81      211.89     14.35 o 
  -4   4   8       26.21       32.36      2.56 o 
  -3   4   8       93.67       88.53      2.36 o 
  -2   4   8      190.72      194.94      4.15 o 
  -1   4   8      525.91      492.36     23.26 o 
   0   4   8      150.09      140.33      4.09 o 
   1   4   8       70.60       73.81      4.90 o 
   2   4   8     2314.69     2393.75    120.45 o 
   3   4   8      422.15      412.80     24.48 o 
   4   4   8      139.67      139.67      7.95 o 
   5   4   8       30.23       37.48      1.84 o 
   6   4   8        9.77       10.92      1.59 o 
  -8   5   8        3.54        1.31      1.56 o 
  -7   5   8       18.93       15.33      1.42 o 
  -6   5   8       88.04       83.71      2.60 o 
  -5   5   8       23.92       22.21      1.91 o 
  -4   5   8      277.00      287.39      6.02 o 
  -3   5   8      688.13      730.20     36.01 o 
  -2   5   8        1.99        4.28      1.44 o 
  -1   5   8       43.39       49.83      2.12 o 
   0   5   8      189.99      206.15      4.03 o 
   1   5   8      108.08      110.74      3.88 o 
   2   5   8      526.73      544.34     53.89 o 
   3   5   8      138.02      144.82     12.63 o 
   4   5   8       22.21       19.29      1.81 o 
   5   5   8      229.19      228.35      6.89 o 
   6   5   8        1.98        2.81      1.72 o 
  -7   6   8       13.52       19.05      1.68 o 
  -6   6   8        0.18        0.57      2.20 o 
  -5   6   8        0.54        1.47      1.38 o 
  -4   6   8        0.15       -0.92      2.50 o 
  -3   6   8       28.23       31.50      2.25 o 
  -2   6   8      315.18      307.07     31.59 o 
  -1   6   8      135.38      138.91      2.85 o 
   0   6   8       86.94       87.49      1.72 o 
   1   6   8      231.07      229.69      4.96 o 
   2   6   8      341.36      345.39     22.00 o 
   3   6   8       42.11       40.19      2.03 o 
   4   6   8       96.66      111.39      6.75 o 
   5   6   8       14.74       14.25      3.79 o 
   6   6   8       43.50       38.64      1.47 o 
  -7   7   8       32.27       35.90      1.37 o 
  -6   7   8      277.87      315.86      6.15 o 
  -5   7   8       71.43       62.61      4.99 o 
  -4   7   8       57.90       61.63      5.91 o 
  -3   7   8      786.88      804.36     45.76 o 
  -2   7   8      251.83      265.96      5.20 o 
  -1   7   8      257.26      251.24      5.11 o 
   0   7   8      159.78      144.04      2.26 o 
   1   7   8        3.47        4.52      4.01 o 
   2   7   8      133.91      138.58     14.57 o 
   3   7   8       55.71       55.11      4.59 o 
   4   7   8      255.64      250.21     16.74 o 
   5   7   8      489.99      479.54     20.21 o 
   6   7   8       23.55       22.50      1.33 o 
  -7   8   8        3.96        4.34      1.03 o 
  -6   8   8        1.18       -0.60      2.74 o 
  -5   8   8      357.00      356.29      6.68 o 
  -4   8   8        7.21       10.40      1.47 o 
  -3   8   8       89.98      118.90      2.78 o 
  -2   8   8       66.39       72.74      3.22 o 
  -1   8   8      978.35      970.01     29.98 o 
   0   8   8      219.82      226.30      5.81 o 
   1   8   8      251.32      229.28      6.14 o 
   2   8   8      427.86      408.89     35.00 o 
   3   8   8      250.00      234.75     15.50 o 
   4   8   8      138.02      127.64      6.45 o 
   5   8   8       77.99       71.88      1.93 o 
  -6   9   8        7.33       11.64      1.31 o 
  -5   9   8        5.28        4.15      1.99 o 
  -4   9   8        0.43        2.76      2.60 o 
  -3   9   8       18.66       19.16      1.55 o 
  -2   9   8        8.94       12.12      1.58 o 
  -1   9   8       24.01       23.72      1.92 o 
   0   9   8       34.55       35.57      1.73 o 
   1   9   8       48.02       44.08      2.05 o 
   2   9   8        0.52       -1.39      1.75 o 
   3   9   8        0.72        1.89      1.34 o 
   4   9   8        5.90        5.92      1.28 o 
   5   9   8       55.71       56.04      1.78 o 
  -6  10   8        3.44        3.97      1.12 o 
  -5  10   8      118.15      126.54      3.97 o 
  -4  10   8        2.59        3.89      1.37 o 
  -3  10   8        7.20        5.15      1.90 o 
  -2  10   8       14.93       12.44      1.52 o 
  -1  10   8       50.09       40.52      1.97 o 
   0  10   8      343.53      317.53      4.66 o 
   1  10   8       48.23       49.45      1.90 o 
   2  10   8       46.70       40.20      2.16 o 
   3  10   8      199.82      201.37      4.31 o 
   4  10   8       51.08       47.54      4.41 o 
   5  10   8       89.83       89.48      4.02 o 
  -5  11   8      127.13      128.20      5.34 o 
  -4  11   8        1.04        0.65      1.42 o 
  -3  11   8      241.41      251.11     13.29 o 
  -2  11   8      234.15      227.19      5.12 o 
  -1  11   8       20.05       24.26      1.77 o 
   0  11   8      231.33      199.86      3.59 o 
   1  11   8       22.83       24.20      1.85 o 
   2  11   8       30.26       29.83      2.29 o 
   3  11   8        1.15        2.37      1.43 o 
   4  11   8      101.08       94.55      4.33 o 
  -5  12   8        5.69       10.63      1.50 o 
  -4  12   8       27.02       22.93      3.40 o 
  -3  12   8        4.04        7.81      1.28 o 
  -2  12   8      262.83      277.55      5.65 o 
  -1  12   8      123.84      118.69      5.87 o 
   0  12   8      266.52      256.88      4.76 o 
   1  12   8      184.30      161.29     10.73 o 
   2  12   8        8.95        8.63      2.12 o 
   3  12   8       70.28       66.69      2.52 o 
  -4  13   8       21.75       23.81      2.65 o 
  -3  13   8       67.49       59.63      2.43 o 
  -2  13   8        2.25        1.86      1.93 o 
  -1  13   8       40.47       36.66      1.65 o 
   0  13   8        2.80        0.82      1.85 o 
   1  13   8       29.65       41.84      4.15 o 
   2  13   8       67.06       64.66      2.52 o 
  -2  14   8        2.21        1.66      1.58 o 
  -1  14   8       20.47       23.19      1.31 o 
   0  14   8      174.91      151.11      2.43 o 
   1  14   8       11.28        7.08      2.51 o 
  -8   1   9        0.01       -1.19      1.46 o 
  -7   1   9      219.20      225.76      4.31 o 
  -6   1   9        5.82        8.99      1.90 o 
  -5   1   9       37.94       41.05      2.06 o 
  -4   1   9      891.19      919.59     11.21 o 
  -3   1   9       64.05       66.81      2.37 o 
  -2   1   9      136.60      134.35      2.74 o 
  -1   1   9      514.85      543.82     10.35 o 
   0   1   9      159.34      143.55      4.44 o 
   1   1   9     1052.10     1078.38     11.97 o 
   2   1   9       83.46       84.98      3.05 o 
   3   1   9      208.29      216.29      9.89 o 
   4   1   9      512.25      524.10      8.60 o 
   5   1   9       44.49       47.88      1.87 o 
   6   1   9       20.57       21.76      1.34 o 
  -8   2   9        2.55        4.74      0.94 o 
  -7   2   9        0.37       -1.82      1.82 o 
  -6   2   9       94.99       92.52      2.34 o 
  -5   2   9      494.56      540.37     10.21 o 
  -4   2   9      528.68      559.44      8.80 o 
  -3   2   9       34.59       40.98      3.66 o 
  -2   2   9      697.37      695.30     27.92 o 
  -1   2   9      392.77      395.02     12.59 o 
   0   2   9       11.41       14.60      1.36 o 
   1   2   9      281.08      287.36      6.45 o 
   2   2   9      931.46      972.68     17.31 o 
   3   2   9       29.32       31.46      1.96 o 
   4   2   9        2.73        1.19      2.37 o 
   5   2   9        0.20       -0.64      2.06 o 
   6   2   9      211.46      211.63      4.40 o 
  -7   3   9        3.30        6.51      1.23 o 
  -6   3   9       92.40      102.87      2.46 o 
  -5   3   9       16.08       10.61      1.76 o 
  -4   3   9        0.68        0.00      1.88 o 
  -3   3   9        6.47        6.41      3.88 o 
  -2   3   9      114.21      116.91      2.66 o 
  -1   3   9      120.18       94.79      2.69 o 
   0   3   9      290.23      275.46      7.60 o 
   1   3   9       29.71       33.78      1.99 o 
   2   3   9      678.99      674.90     33.75 o 
   3   3   9      139.18      141.73      3.06 o 
   4   3   9        9.44        9.44      1.56 o 
   5   3   9      149.28      153.36      4.02 o 
   6   3   9        2.60        2.16      1.80 o 
  -7   4   9       28.57       30.89      2.16 o 
  -6   4   9       50.74       56.43      3.04 o 
  -5   4   9        3.34        0.29      3.62 o 
  -4   4   9        7.37       12.80      2.65 o 
  -3   4   9      427.09      438.45      7.86 o 
  -2   4   9      153.29      163.48      3.37 o 
  -1   4   9      347.31      351.13      6.83 o 
   0   4   9      198.33      186.27      5.44 o 
   1   4   9      487.33      493.39     31.03 o 
   2   4   9       23.80       21.09      1.90 o 
   3   4   9       76.90       76.71      3.71 o 
   4   4   9       25.52       30.39      1.90 o 
   5   4   9       11.24        8.59      1.40 o 
   6   4   9       12.88       12.82      1.46 o 
  -7   5   9      253.76      284.18      5.15 o 
  -6   5   9       83.82       88.46      2.96 o 
  -5   5   9       41.72       42.32      2.01 o 
  -4   5   9        5.10        5.88      2.43 o 
  -3   5   9        4.54        4.34      1.81 o 
  -2   5   9       62.76       49.87      2.82 o 
  -1   5   9      632.84      605.55     14.82 o 
   0   5   9      255.52      246.88      3.65 o 
   1   5   9      841.01      849.35     50.68 o 
   2   5   9       91.86       86.47      5.65 o 
   3   5   9       98.12       90.27      3.62 o 
   4   5   9      408.70      411.67      8.00 o 
   5   5   9       12.57       12.45      1.28 o 
   6   5   9      131.77      118.05      2.65 o 
  -7   6   9        1.47        6.16      1.24 o 
  -6   6   9      136.46      144.58      2.99 o 
  -5   6   9       13.50       12.47      2.12 o 
  -4   6   9      152.61      172.95      9.09 o 
  -3   6   9      505.49      477.88     21.18 o 
  -2   6   9       26.31       38.67      3.18 o 
  -1   6   9      229.28      235.12     20.05 o 
   0   6   9      685.61      667.31     11.05 o 
   1   6   9      426.90      433.51     25.68 o 
   2   6   9        3.41        2.44      1.90 o 
   3   6   9      232.01      218.17      7.46 o 
   4   6   9       66.37       57.91      1.97 o 
   5   6   9      101.98      108.51      2.33 o 
  -7   7   9        1.33        1.05      1.49 o 
  -6   7   9        4.06        5.15      3.35 o 
  -5   7   9      253.99      261.61     13.56 o 
  -4   7   9        4.20        4.17      2.16 o 
  -3   7   9        6.17        7.00      1.72 o 
  -2   7   9      176.41      181.98      3.96 o 
  -1   7   9      229.77      230.43      7.46 o 
   0   7   9       73.09       71.19      2.18 o 
   1   7   9       28.24       29.69      5.25 o 
   2   7   9      203.86      210.54      8.65 o 
   3   7   9        0.20       -0.44      2.25 o 
   4   7   9       32.65       27.44      1.65 o 
   5   7   9        6.14        4.97      1.76 o 
  -6   8   9        7.53        8.52      1.18 o 
  -5   8   9       31.25       30.28      1.65 o 
  -4   8   9       26.99       26.28      1.99 o 
  -3   8   9       70.49       70.16      2.28 o 
  -2   8   9       18.09       15.92      2.91 o 
  -1   8   9      126.14      130.52      2.84 o 
   0   8   9      369.28      324.40      4.76 o 
   1   8   9       13.00       13.65      1.62 o 
   2   8   9        1.83        0.95      1.76 o 
   3   8   9        6.52        6.37      2.69 o 
   4   8   9        6.52        5.69      1.28 o 
   5   8   9        0.49        1.29      1.76 o 
  -6   9   9       92.06       92.10      4.63 o 
  -5   9   9      223.60      232.13      4.90 o 
  -4   9   9       47.90       53.88      1.93 o 
  -3   9   9       66.86       60.20      4.46 o 
  -2   9   9       45.45       47.14      1.96 o 
  -1   9   9       29.39       43.25      2.02 o 
   0   9   9        0.21        3.22      1.23 o 
   1   9   9        0.02        2.61      2.60 o 
   2   9   9      232.28      222.99     14.44 o 
   3   9   9      267.33      253.47     18.33 o 
   4   9   9        0.26       -1.80      1.80 o 
  -5  10   9       42.72       42.60      1.62 o 
  -4  10   9       15.79       16.29      1.40 o 
  -3  10   9      235.73      243.51      4.95 o 
  -2  10   9      239.39      222.76      4.72 o 
  -1  10   9      195.78      177.83      3.90 o 
   0  10   9      161.54      162.76      2.85 o 
   1  10   9        0.08       -2.20      2.20 o 
   2  10   9       10.74        8.04      1.72 o 
   3  10   9       48.30       46.42      1.62 o 
   4  10   9       19.91       19.80      1.18 o 
  -5  11   9        6.95        7.04      2.29 o 
  -4  11   9       34.65       36.94      1.47 o 
  -3  11   9       16.22       17.24      1.44 o 
  -2  11   9      178.55      147.74      3.24 o 
  -1  11   9      100.16       81.26      2.12 o 
   0  11   9        9.16        9.31      1.83 o 
   1  11   9      138.73      129.82      3.88 o 
   2  11   9       25.46       23.22      1.37 o 
   3  11   9       44.71       36.89      3.49 o 
  -4  12   9        2.97        3.35      1.00 o 
  -3  12   9      175.98      189.35      4.06 o 
  -2  12   9        9.87       10.52      1.68 o 
  -1  12   9        1.24       -0.64      1.96 o 
   0  12   9      409.88      359.46      8.84 o 
   1  12   9       24.90       25.05      2.52 o 
   2  12   9        0.15        0.84      1.32 o 
  -2  13   9        4.02        1.85      1.53 o 
  -1  13   9       30.27       30.74      1.85 o 
   0  13   9      112.76      124.84      2.78 o 
   1  13   9        0.12       -0.81      1.56 o 
  -7   0  10       45.93       52.07      2.12 o 
  -6   0  10       41.00       41.66      2.38 o 
  -5   0  10       76.80       75.20      3.44 o 
  -4   0  10     1969.41     2093.35     24.36 o 
  -3   0  10       44.37       42.19      3.00 o 
  -2   0  10       41.14       46.69      3.00 o 
  -1   0  10      657.69      665.55     13.80 o 
   0   0  10       25.32       19.05      1.81 o 
   1   0  10        0.29        3.62      3.62 o 
   2   0  10       47.15       50.48      3.35 o 
   3   0  10       81.57       93.74      3.62 o 
   4   0  10      231.06      219.66      6.89 o 
   5   0  10       46.28       48.72      2.29 o 
  -7   1  10       14.53       14.76      2.65 o 
  -6   1  10       20.66       18.38      1.53 o 
  -5   1  10      234.99      244.11      8.08 o 
  -4   1  10       18.69       24.43      1.93 o 
  -3   1  10       20.62       18.80      1.84 o 
  -2   1  10       97.79       92.96      4.59 o 
  -1   1  10       61.07       54.94      2.43 o 
   0   1  10       22.99       21.23      1.29 o 
   1   1  10       28.61       33.24      3.27 o 
   2   1  10      693.27      741.61     20.04 o 
   3   1  10        4.48        5.68      1.62 o 
   4   1  10      165.81      157.61      3.37 o 
   5   1  10        1.97        1.35      1.31 o 
  -7   2  10       47.62       54.67      1.53 o 
  -6   2  10       17.28       19.52      1.49 o 
  -5   2  10        8.94        8.49      1.53 o 
  -4   2  10        4.03        7.92      1.56 o 
  -3   2  10       27.58       24.67      3.35 o 
  -2   2  10        0.28        4.99      2.07 o 
  -1   2  10      338.00      335.34      6.90 o 
   0   2  10      100.05      100.34      2.32 o 
   1   2  10       17.27       17.95      1.87 o 
   2   2  10      439.23      430.75      8.00 o 
   3   2  10       20.02       17.33      3.71 o 
   4   2  10       46.87       54.59      2.00 o 
   5   2  10       33.50       32.89      1.50 o 
  -7   3  10       54.88       54.49      1.65 o 
  -6   3  10       82.97       88.17      2.21 o 
  -5   3  10        0.31        2.92      1.43 o 
  -4   3  10        2.61        0.95      2.55 o 
  -3   3  10        5.37        6.79      2.56 o 
  -2   3  10      990.44     1001.77     29.41 o 
  -1   3  10      204.99      209.18      4.81 o 
   0   3  10       32.51       32.29      1.36 o 
   1   3  10      762.88      809.61     23.67 o 
   2   3  10        5.21        4.91      1.97 o 
   3   3  10        0.27        0.44      2.56 o 
   4   3  10       82.03       89.31      3.84 o 
   5   3  10        9.71        9.14      1.19 o 
  -7   4  10       14.67       15.12      1.76 o 
  -6   4  10       97.49       97.20      3.71 o 
  -5   4  10      345.38      354.87      8.75 o 
  -4   4  10      207.18      215.24      8.88 o 
  -3   4  10      163.43      175.52      4.06 o 
  -2   4  10       85.04       77.73      2.91 o 
  -1   4  10        3.52        8.04      1.56 o 
   0   4  10       15.16       15.78      1.34 o 
   1   4  10      158.42      149.57      3.18 o 
   2   4  10        3.11        4.69      3.18 o 
   3   4  10      105.31      109.42      4.46 o 
   4   4  10      428.28      425.21      6.91 o 
   5   4  10      165.02      143.89      3.44 o 
  -7   5  10        7.62        9.30      1.03 o 
  -6   5  10       80.85       92.58      6.62 o 
  -5   5  10       74.06       73.84      4.24 o 
  -4   5  10        2.57        3.86      1.43 o 
  -3   5  10      180.29      195.15      4.12 o 
  -2   5  10        8.23        9.96      4.63 o 
  -1   5  10       65.30       54.16      2.18 o 
   0   5  10      169.41      156.23      4.23 o 
   1   5  10      115.84      121.36      2.74 o 
   2   5  10      106.95      101.78      2.62 o 
   3   5  10       83.76       79.73      2.22 o 
   4   5  10        2.57        4.36      3.31 o 
   5   5  10        6.85        7.75      1.41 o 
  -6   6  10        2.00        0.66      1.08 o 
  -5   6  10        0.02        1.10      2.05 o 
  -4   6  10      137.26      147.38     11.04 o 
  -3   6  10       17.71       19.89      1.62 o 
  -2   6  10        0.79        2.54      2.65 o 
  -1   6  10      200.07      195.68      3.99 o 
   0   6  10        1.65        0.34      1.82 o 
   1   6  10       50.62       52.05      2.12 o 
   2   6  10       28.98       22.20      1.68 o 
   3   6  10       71.91       68.58      2.09 o 
   4   6  10       11.88       13.30      1.34 o 
   5   6  10        0.14        1.11      1.53 o 
  -6   7  10        4.55        9.30      1.12 o 
  -5   7  10        3.32        2.23      1.43 o 
  -4   7  10       40.28       45.00      2.16 o 
  -3   7  10       21.14       16.44      1.53 o 
  -2   7  10       55.04       55.99      2.47 o 
  -1   7  10      108.40      105.91      3.27 o 
   0   7  10      219.02      212.70      4.91 o 
   1   7  10        0.22       -0.04      3.31 o 
   2   7  10       76.10       65.74      3.27 o 
   3   7  10      301.32      272.80     13.25 o 
   4   7  10        3.90        2.90      1.09 o 
  -6   8  10       30.01       34.98      1.34 o 
  -5   8  10       84.03       98.38      2.15 o 
  -4   8  10        0.12        3.46      2.91 o 
  -3   8  10      178.97      181.76      5.87 o 
  -2   8  10      151.00      166.24      3.53 o 
  -1   8  10        3.59        6.69      1.37 o 
   0   8  10       57.05       55.19      2.52 o 
   1   8  10        1.37        3.61      1.68 o 
   2   8  10      183.85      180.64      4.59 o 
   3   8  10       19.13       19.14      2.60 o 
   4   8  10       27.89       25.40      1.94 o 
  -5   9  10        4.54        4.82      1.12 o 
  -4   9  10        1.70       -0.98      1.37 o 
  -3   9  10        0.70        1.14      2.10 o 
  -2   9  10       98.02       91.46      2.37 o 
  -1   9  10        0.04        0.03      1.63 o 
   0   9  10       80.03       79.29      1.57 o 
   1   9  10       39.00       36.16      1.77 o 
   2   9  10        5.04        4.33      1.50 o 
   3   9  10       83.46       78.64      4.24 o 
  -4  10  10       31.32       28.11      1.37 o 
  -3  10  10      120.46      114.69      2.46 o 
  -2  10  10       46.03       41.02      1.72 o 
  -1  10  10        0.54       -0.47      1.68 o 
   0  10  10       75.22       52.52      1.30 o 
   1  10  10       74.60       78.33      6.62 o 
   2  10  10       83.22       73.15      3.40 o 
   3  10  10        2.14        0.66      1.68 o 
  -4  11  10        0.03       -0.44      1.37 o 
  -3  11  10      141.15      152.52      3.15 o 
  -2  11  10        0.09        0.09      2.16 o 
  -1  11  10      159.13      153.79      3.43 o 
   0  11  10      224.67      216.38      2.99 o 
   1  11  10        9.01        6.27      1.24 o 
   2  11  10       32.79       25.55      1.41 o 
  -2  12  10       14.37       13.75      1.12 o 
  -1  12  10      103.80       81.73      1.84 o 
   0  12  10       47.21       46.74      1.78 o 
  -6   1  11       34.53       39.74      1.53 o 
  -5   1  11       41.47       42.04      1.81 o 
  -4   1  11       53.18       60.37      2.15 o 
  -3   1  11      146.32      154.54      3.15 o 
  -2   1  11       13.47       14.21      1.65 o 
  -1   1  11       81.31       85.83      2.46 o 
   0   1  11       88.87       82.27      1.77 o 
   1   1  11      134.43      141.89      3.49 o 
   2   1  11      342.17      370.21      7.06 o 
   3   1  11       12.35       14.47      1.94 o 
   4   1  11        0.45        3.18      1.85 o 
  -6   2  11       24.25       27.98      1.37 o 
  -5   2  11        7.93       10.14      1.39 o 
  -4   2  11      253.20      261.31      5.28 o 
  -3   2  11       10.45       12.51      2.12 o 
  -2   2  11       39.30       38.57      2.09 o 
  -1   2  11       24.55       20.42      1.75 o 
   0   2  11       92.45       79.26      1.75 o 
   1   2  11      771.68      765.10     18.59 o 
   2   2  11       53.75       59.02      2.15 o 
   3   2  11       13.28       13.62      1.43 o 
   4   2  11      315.41      323.22      6.27 o 
  -6   3  11       44.52       44.04      1.50 o 
  -5   3  11       40.88       43.81      2.29 o 
  -4   3  11       22.63       30.20      2.29 o 
  -3   3  11      169.75      149.00      3.22 o 
  -2   3  11       27.25       27.52      2.16 o 
  -1   3  11        0.89       -0.89      2.49 o 
   0   3  11       45.32       47.64      2.20 o 
   1   3  11       56.88       69.56      2.24 o 
   2   3  11        0.89        2.30      1.86 o 
   3   3  11        3.84        3.42      1.94 o 
   4   3  11       16.96       15.70      1.31 o 
  -6   4  11       40.47       50.98      1.68 o 
  -5   4  11      104.13      115.56      2.42 o 
  -4   4  11       11.23       12.20      1.99 o 
  -3   4  11       53.88       62.08      2.29 o 
  -2   4  11      202.66      207.42      4.30 o 
  -1   4  11      230.91      224.50      5.34 o 
   0   4  11        0.39       -1.44      2.10 o 
   1   4  11      175.27      174.59      4.64 o 
   2   4  11        0.69        0.02      1.62 o 
   3   4  11       13.74       17.79      1.43 o 
   4   4  11       22.39       19.64      1.37 o 
  -6   5  11        0.06        0.07      1.47 o 
  -5   5  11       11.80       15.83      1.99 o 
  -4   5  11       63.32       60.77      2.82 o 
  -3   5  11       44.86       44.08      1.97 o 
  -2   5  11      157.73      140.76      5.43 o 
  -1   5  11      248.69      257.80      6.62 o 
   0   5  11       79.88       77.35      2.20 o 
   1   5  11        0.02        2.05      2.56 o 
   2   5  11       12.62       12.75      1.53 o 
   3   5  11       24.30       27.40      3.27 o 
   4   5  11       23.14       25.73      1.63 o 
  -5   6  11      116.92      117.40      2.53 o 
  -4   6  11       16.96       15.97      2.43 o 
  -3   6  11        3.45        1.10      1.67 o 
  -2   6  11        1.25        0.61      2.10 o 
  -1   6  11       11.07       10.32      1.81 o 
   0   6  11       80.35       78.75      1.60 o 
   1   6  11        0.36        0.08      2.15 o 
   2   6  11       85.53       83.11      2.15 o 
   3   6  11      184.59      187.50      5.17 o 
   4   6  11        0.02        0.66      1.44 o 
  -5   7  11        3.20        4.32      1.15 o 
  -4   7  11       63.17       67.97      3.88 o 
  -3   7  11       52.82       61.24      1.97 o 
  -2   7  11       24.61       21.32      1.53 o 
  -1   7  11       35.17       37.69      1.77 o 
   0   7  11       54.56       59.52      2.05 o 
   1   7  11        0.02       -0.41      2.16 o 
   2   7  11        5.58       -1.06      3.13 o 
   3   7  11       21.09       21.71      1.40 o 
  -5   8  11        1.70        2.56      1.76 o 
  -4   8  11       37.09       37.57      1.50 o 
  -3   8  11        1.06       -0.77      2.38 o 
  -2   8  11       70.05       51.72      1.87 o 
  -1   8  11       36.20       32.74      1.62 o 
   0   8  11       10.94       11.55      0.96 o 
   1   8  11        0.40        2.49      1.37 o 
   2   8  11      121.38      101.06      2.15 o 
   3   8  11       11.56       11.54      1.99 o 
  -4   9  11        5.85        6.32      1.03 o 
  -3   9  11      172.98      170.05      3.40 o 
  -2   9  11        8.95       10.69      1.24 o 
  -1   9  11        0.10        1.59      1.37 o 
   0   9  11      144.47      137.57      4.09 o 
   1   9  11       65.94       66.49      2.87 o 
   2   9  11       17.75       17.10      1.68 o 
  -3  10  11        0.34       -1.88      2.47 o 
  -2  10  11       50.08       49.55      4.94 o 
  -1  10  11        0.03        1.65      1.46 o 
   0  10  11       83.74       86.33      2.68 o 
   1  10  11        0.18       -1.67      1.67 o 
  -1  11  11        6.31        7.67      1.03 o 
  -6   0  12       35.59       50.22      2.03 o 
  -5   0  12        4.68        4.94      1.50 o 
  -4   0  12       27.93       26.56      2.21 o 
  -3   0  12       82.28       84.47      3.27 o 
  -2   0  12      146.63      140.65      4.33 o 
  -1   0  12      123.73      116.27      3.71 o 
   0   0  12      120.57      119.04      2.75 o 
   1   0  12      236.93      252.52      7.07 o 
   2   0  12       11.23       17.65      1.94 o 
   3   0  12       42.85       37.51      2.12 o 
  -6   1  12        3.09        4.41      0.90 o 
  -5   1  12       98.83      110.25      2.69 o 
  -4   1  12       31.83       36.94      1.68 o 
  -3   1  12        6.87       13.20      1.44 o 
  -2   1  12        0.30       -1.03      2.56 o 
  -1   1  12        0.19        0.84      2.18 o 
   0   1  12        2.69        3.65      1.01 o 
   1   1  12       21.05       16.22      1.62 o 
   2   1  12      181.65      177.83      3.90 o 
   3   1  12        0.30        0.08      1.21 o 
  -5   2  12       59.57       60.33      1.68 o 
  -4   2  12       17.12       18.83      1.50 o 
  -3   2  12       65.33       67.69      2.06 o 
  -2   2  12       12.75       10.46      1.50 o 
  -1   2  12        4.61        7.45      1.37 o 
   0   2  12       99.05       93.37      1.68 o 
   1   2  12       92.36       95.50      2.31 o 
   2   2  12        5.26        8.54      4.81 o 
   3   2  12        6.49        6.34      1.06 o 
  -5   3  12       21.38       23.40      1.25 o 
  -4   3  12      281.20      302.95      5.75 o 
  -3   3  12       57.10       61.34      1.99 o 
  -2   3  12        0.07        2.86      1.59 o 
  -1   3  12      289.51      286.93      5.68 o 
   0   3  12        9.42       13.20      1.07 o 
   1   3  12        1.94        0.77      2.26 o 
   2   3  12        3.39        2.51      1.55 o 
   3   3  12       18.46       15.71      1.28 o 
  -5   4  12        0.24        2.19      1.19 o 
  -4   4  12        0.00        0.53      1.81 o 
  -3   4  12       27.20       25.24      1.56 o 
  -2   4  12       76.82       75.37      2.22 o 
  -1   4  12       61.89       59.69      2.00 o 
   0   4  12      138.38      120.56      1.98 o 
   1   4  12       13.63       15.18      1.40 o 
   2   4  12       27.74       32.11      1.47 o 
   3   4  12       24.62       19.37      1.28 o 
  -5   5  12       98.25      107.95      5.87 o 
  -4   5  12        6.01        4.67      1.15 o 
  -3   5  12        4.26        2.38      2.91 o 
  -2   5  12       28.94       26.37      1.62 o 
  -1   5  12      105.76       97.79      2.31 o 
   0   5  12       20.40       18.33      1.06 o 
   1   5  12       23.71       26.72      2.21 o 
   2   5  12       35.61       31.84      1.40 o 
   3   5  12       20.82       22.00      1.28 o 
  -4   6  12       27.39       28.23      1.40 o 
  -3   6  12        3.06        4.86      1.15 o 
  -2   6  12       13.39       11.39      1.37 o 
  -1   6  12       57.90       60.83      1.93 o 
   0   6  12        5.63        4.66      0.97 o 
   1   6  12       27.28       25.87      1.40 o 
   2   6  12       32.67       28.20      1.47 o 
  -4   7  12        0.02       -0.04      1.43 o 
  -3   7  12       28.76       29.15      1.40 o 
  -2   7  12       54.11       45.49      1.65 o 
  -1   7  12        0.23        0.49      1.75 o 
   0   7  12        0.23       -0.31      1.05 o 
   1   7  12        7.77        6.24      1.41 o 
   2   7  12       34.34       28.04      1.31 o 
  -3   8  12       82.36       87.67      1.87 o 
  -2   8  12        0.94        0.31      1.71 o 
  -1   8  12        1.09       -1.09      1.27 o 
   0   8  12       79.14       83.39      1.36 o 
   1   8  12        6.53        7.79      3.97 o 
  -2   9  12       22.15       17.88      1.19 o 
  -1   9  12        9.67        8.39      1.06 o 
   0   9  12       36.09       32.31      0.93 o 
  -4   1  13       30.93       32.52      1.44 o 
  -3   1  13       50.25       52.38      1.69 o 
  -2   1  13       42.93       45.60      1.62 o 
  -1   1  13        3.04        2.63      1.46 o 
   0   1  13        6.11        7.55      0.83 o 
   1   1  13       74.10       71.84      1.78 o 
   2   1  13        3.03        1.42      1.09 o 
  -4   2  13        4.26        5.49      2.25 o 
  -3   2  13        1.21       -1.02      2.12 o 
  -2   2  13        7.71        7.14      1.22 o 
  -1   2  13      123.92      130.62      2.93 o 
   0   2  13       15.33       17.62      0.95 o 
   1   2  13       52.14       47.21      1.63 o 
   2   2  13      123.41      117.90      2.65 o 
  -4   3  13       11.16       14.76      1.19 o 
  -3   3  13        0.00       -0.75      2.47 o 
  -2   3  13        1.21        0.38      1.63 o 
  -1   3  13        1.58        0.12      1.99 o 
   0   3  13       27.80       25.92      1.01 o 
   1   3  13        0.21        0.81      1.65 o 
   2   3  13        2.02        1.01      0.94 o 
  -4   4  13      107.60      109.58      3.80 o 
  -3   4  13       17.31       21.43      1.63 o 
  -2   4  13        1.47        3.96      2.47 o 
  -1   4  13       46.20       49.42      1.62 o 
   0   4  13       13.02       10.84      0.82 o 
   1   4  13        0.69        1.15      1.53 o 
  -3   5  13       12.12       16.61      1.19 o 
  -2   5  13       40.85       39.09      1.47 o 
  -1   5  13        3.72        0.31      1.68 o 
   0   5  13        3.78        4.05      1.30 o 
   1   5  13       57.72       57.95      1.68 o 
  -2   6  13       72.40       75.23      1.74 o 
  -1   6  13       10.33        6.01      1.03 o 
   0   6  13       17.02       16.41      0.82 o 
  -2   0  14        4.72        5.12      1.32 o 
  -1   0  14      139.19      128.84      3.89 o 
  -1   1  14       27.27       26.78      1.24 o 
                                                 
